# Supplementary material for: Correction: Systems genomics approaches provide new insights into Arabidopsis thaliana root growth regulation under combinatorial mineral nutrient limitation
Source: PLoS Genet. 2020 Sep 23;16(9):e1009107. doi: 10.1371/journal.pgen.1009107 (PMC7510971; doi:10.1371/journal.pgen.1009107)
Supplement: S1 Table — Measurements were done on 3, 4 and 5 days-old seedlings. The presented values are the mean of twelve replicates per accession and treatment. (XLS) [file pgen.1009107.s001.xls]

## Sheet: S table 1
1	2	3	4	5	6	7	8	9	10	11	12	13	14	15	16	17	18	19	20	21	22	23	24	25	26	27	28	29	30	31	32
ACC_ID	Accession Name	Ct_day3	Ct_day4	Ct_day5	P_day3	P_day4	P_day5	Fe_day3	Fe_day4	Fe_day5	Zn_day3	Zn_day4	Zn_day5	PFe_day3	PFe_day4	PFe_day5	PZn_day3	PZn_day4	PZn_day5	Fe_RGR	Fe_pvalue	Ct_RGR	Ct_pvalue	P_RGR	P_pvalue	Pzn_RGR	PZn_pvalue	Zn_RGR	Zn_pvalue	Pfe_RGR	PFe_pvalue
96	LAC-5	91.1699	226.849	377.787	117.746	234.768	358.048	69.6298	164.917	231.371	129.438	258.558	354.216	95.1182	252.604	401.599	162.73	275.524	343.752	78.271	3.38948e-05	143.434	1.38687e-10	120.198	1.47351e-07	90.5111	7.83738e-06	112	1.47477e-06	153.18	6.05943e-16
149	LDV-58	66.9461	164.236	309.418	69.0756	205.713	348.407	25.657	90.1267	141.414	84.87	178.785	295.064	81.213	146.454	309.118	82.8124	217.688	386.642	56.6873	0.00749988	122.467	7.08227e-11	139.833	2.06239e-09	153.311	1.83096e-13	106.694	1.95434e-08	145.472	1.14916e-06
204	MIB-60	92.911	202.312	335.964	98.939	226.124	371.473	106.256	157.303	188.651	119.614	179.788	275.53	118.572	240.26	313.666	121.436	267.267	380.607	40.3905	0.00112834	121.527	6.62955e-13	136.705	2.31002e-09	130.192	4.17044e-10	79.9065	1.62938e-05	97.5468	4.22505e-08
224	MIB-86	96.5768	255.658	361.547	110.25	260.761	431.028	56.6748	163.02	204.462	NA	207.193	268.712	98.5482	245.935	390.669	167.016	323.07	489.595	70.2879	0.000211645	132.485	1.27929e-10	161.248	1.19558e-09	161.29	1.00017e-07	61.5195	0.136263	146.033	4.46849e-11
236	MOG-11	110.582	185.896	292.609	121.66	236.242	387.293	84.8363	115.162	162.555	NA	137.292	190.314	81.6275	212.641	274.504	141.324	309.659	460.674	40.8669	0.0199244	92.3789	3.97386e-05	133.468	9.68308e-09	159.675	1.43498e-12	53.0216	0.0527399	95.7861	3.01455e-07
262	PAR-8	70.9417	164.182	278.926	111.638	208.473	351.016	53.7203	137.722	157.29	NA	118.872	193.788	67.8847	157.069	270.879	103.55	229.386	360.984	49.068	2.7103e-05	103.742	2.54917e-10	120.505	9.61744e-08	128.764	1.78751e-12	74.9158	0.00168332	103.959	2.00992e-06
266	RAN	127.112	251.225	405.759	112.93	250.849	388.687	84.8257	156.445	183.2	80.5394	164.451	271.709	82.2156	185.237	270.091	110.036	272.276	451.249	49.1869	5.20533e-06	139.323	1.54902e-10	137.879	2.47439e-06	171.047	3.5029e-14	96.0518	8.7139e-09	93.4237	3.45966e-07
394	VOU-5	104.804	250.621	375.106	84.625	194.334	338.627	42.621	96.7872	180.12	66.213	123.813	201.666	111.627	206.807	329.92	85.5004	232.549	363.878	74.3343	0.000203965	134.918	1.33015e-09	127.841	2.00213e-11	139.189	2.16493e-07	69.3595	0.000271838	110.013	7.81099e-09
461	EM-183	77.3242	156.827	286.959	NA	88.1887	174.446	NA	8.1215	96.4912	58.485	112.694	216.045	72.5367	130.928	266.404	99.9412	203.258	316.921	88.3698	0.00164282	104.818	9.29289e-08	86.257	0.0253497	109.144	4.49987e-05	91.2978	0.00242067	105.828	1.17559e-05
936	FOR-5	93.9552	182.977	246.183	55.7773	161.225	300.619	50.77	80.3953	123.573	69.8758	143.842	271.137	62.554	147.981	261.759	95.1239	217.296	360.164	39.1123	0.199819	75.1376	0.00309348	124.118	6.95923e-07	132.844	1.47064e-09	103.389	2.4464e-11	101.033	6.01351e-08
1829	Mdn-1	90.062	182.424	336.495	54.314	75.9393	164.096	46.188	129.852	210.429	56.937	126.726	220.598	66.5788	183.719	277.478	68.1614	182.518	295.576	81.9563	0.00225627	125.745	1.06182e-08	71.1369	0.00262405	113.679	1.10821e-06	82.5122	2.8083e-07	104.387	0.00238072
1874	MNF-Pot-80	95.9142	192.887	273.732	70.1091	144.559	249.154	48.883	116.259	190.037	83.8096	156.402	266.959	78.7304	191.674	321.386	88.5667	172.122	264.604	70.6966	4.2176e-09	89.0851	1.21186e-16	91.1259	1.06679e-11	88.3951	0.000216577	90.725	1.86584e-06	121.328	1.32556e-12
2057	Map-42	117.77	231.196	369.721	87.0811	199.782	364.578	30.6794	119.045	211.243	78.5258	172.138	270.56	93.4248	244.251	397.709	66.8516	191.426	343.009	90.521	6.86849e-09	126.636	1.15596e-07	139.731	2.56666e-11	138.666	1.91495e-16	96.0529	1.37602e-16	152.142	6.53415e-11
2171	Paw-26	83.2743	174.149	284.164	100.869	223.436	356.625	69.179	149.359	176.23	NA	135.716	219.721	80.4218	180.928	297.093	97.9015	220.742	351.058	52.0166	2.92548e-05	101.042	5.89313e-11	127.514	6.13596e-12	126.64	4.45823e-12	84.0055	0.000147961	108.638	1.08437e-08
2187	Pent-1	179.949	236.63	289.12	76.7057	232.161	351.004	115.047	201.75	275.677	128.417	221.227	355.59	118.716	254.637	333.845	146.183	234.924	341.205	80.0884	0.00556552	54.376	0.220621	137.149	0.0210244	97.5113	0.00449658	114.033	1.53427e-05	106.195	0.000318014
2290	Ste-3	49.647	118.614	211.559	40.8135	138.056	269.259	43.142	85.8733	186.567	49.8897	99.8325	172.446	76.8463	122.501	244.034	46.9943	142.303	277.872	88.6006	6.21661e-06	84.1109	0.000314315	118.794	0.000324633	117.893	1.0307e-07	63.9456	0.000926387	93.0787	5.23766e-05
2320	Wilcox-4	130.439	292.428	446.782	132.819	283.807	414.736	99.0843	190.382	206.137	107.125	246.535	360.496	160.97	298.954	387.855	173.838	340.958	495.267	52.9624	2.46176e-06	157.894	4.67963e-11	140.271	4.43064e-10	160.714	7.01337e-13	125.556	7.67481e-10	113.809	3.81549e-11
5729	Coc-1	84.6275	163.383	150.009	70.5667	175.018	300.762	NA	92.7488	154.792	74.642	167.869	178.64	NA	129.738	246.605	85.012	144.928	254.284	62.0428	0.0915265	25.0134	0.35922	116.23	1.39465e-05	99.0412	0.000864052	45.916	0.0686224	116.868	0.00737627
5731	Crl-1	80.77	159.152	211.481	69.1098	184.636	276.938	15.7425	119.052	163.905	NA	115.894	244.862	81.3277	168.251	279.712	141.36	195.895	349.231	67.4383	0.0300252	59.4341	0.22029	102.345	0.00303115	116.286	0.0219449	128.969	0.000808547	101.586	0.000412031
5736	Ema-1	142.059	266.792	392.439	77.9892	172.31	350.569	91.46	178.802	239.998	119.091	253.457	394.927	175.624	345.436	452.023	128.534	301.346	498.572	71.8921	0.00032806	125.204	5.14825e-07	140.729	1.09093e-08	185.219	2.37838e-14	138.191	1.42065e-09	137.588	1.18518e-08
5742	Frd-1	82.9382	212.592	354.899	87.2146	223.178	350.208	52.7041	176.449	262.384	76.9752	180.035	286.733	105.729	280.059	449.121	93.1641	240.6	367.768	104.126	4.14775e-11	136.216	9.99678e-11	131.234	5.85685e-10	136.993	1.56428e-12	104.944	5.33601e-08	171.338	1.93351e-10
5745	Hil-1	70.1087	128.102	230.25	114.952	253.63	375.796	73.2537	172.53	173.238	87.4225	182.319	213.423	112.398	195.887	280.783	124.762	262.957	319.445	48.2926	8.09475e-05	82.5239	0.000422204	129.996	2.28675e-09	93.2103	0.0590776	60.4631	0.00159067	84.2763	0.000104399
5751	Kyl-1	116.078	223.45	359.9	157.648	320.4	487.234	119.956	176.973	211.745	152.864	286.769	436.41	124.469	252.114	371.394	168.81	339.787	477.939	45.5766	0.0022536	122.175	3.40708e-09	164.704	4.23556e-16	154.817	2.54112e-18	141.773	3.89013e-12	123.551	4.55186e-08
5752	Lan-1	59.6065	130.133	219.56	132.794	181.286	348.533	59.6775	119.324	173.295	78.582	169.811	294.711	74.5775	141.216	315.18	122.3	272.045	412.438	55.8398	0.00372196	83.0812	0.000344836	121.277	1.95457e-05	145.202	1.28988e-12	109.135	3.75973e-05	141.767	1.31922e-06
5837	Bor-1	102.012	197.334	359.407	NA	263.598	446.079	123.911	239.952	293.58	123.564	227.925	348.229	118.622	272.321	415.208	212.84	385.004	565.421	83.5864	2.43694e-05	132.406	1.62787e-06	182.481	1.05914e-06	176.291	9.33006e-09	111.801	4.62208e-06	148.293	1.22507e-12
6008	Duk	147.238	218.791	315.414	100.781	209.332	324.939	103.677	231.028	281.824	110.184	134.069	228.667	134.858	288.408	422.173	166.563	355.012	503.129	86.1292	2.6566e-07	83.7298	0.00546738	112.636	4.83168e-05	167.982	3.51394e-14	64.2925	0.199482	143.657	7.9461e-13
6016	Eds-1	127.78	319.539	502.231	116.146	257.016	447.293	75.9579	199.645	298.821	69.4743	187.091	311.214	156.093	396.884	607.972	111.278	288.466	505.088	110.874	4.69761e-07	187.226	1.02562e-13	167.474	1.17961e-13	196.503	5.30439e-10	121.158	3.17153e-10	225.94	7.02405e-13
6040	Kni-1	119.299	297.326	459.358	108.978	270.368	421.321	122.771	257.102	362.867	55.385	106.286	198.057	143.376	351.501	536.096	122.198	297.414	436.453	120.38	6.28449e-07	170.03	5.39909e-10	155.912	1.55619e-11	157.803	3.42992e-06	78.314	0.00237823	195.965	1.57446e-09
6074	�_r-1	123.132	292.923	400.612	92.4357	216.598	370.737	69.645	103.717	166.351	98.1371	201.488	277.033	74.1743	183.156	330.228	88.134	214.443	370.094	51.2094	0.000210038	139.564	3.39032e-10	139.396	1.25443e-13	140.544	1.87145e-13	88.3829	1.17306e-05	128.504	3.2001e-11
6243	Tottarp-2	115.975	234.717	345.935	139.155	281.636	428.883	109.664	200.332	219.744	88.673	176.38	262.404	202.222	326.232	402.3	146.619	279.687	388.965	55.5879	1.48766e-06	115.034	7.78701e-13	144.51	9.81912e-10	121.69	2.41675e-11	86.8656	1.77272e-07	100.039	7.60199e-12
6730	CIBC-5	101.102	212.726	337.582	77.4069	194.98	350.428	38.2493	138.318	244.864	89.4574	185.506	276.668	133.607	246.419	385.393	124.037	277.175	440.577	103.68	7.19905e-13	117.787	1.53362e-14	138.422	5.58282e-21	158.27	1.28557e-07	93.5521	7.07183e-10	126.544	4.5297e-09
6897	Ag-0	101.862	223.049	315.204	76.8227	193.437	338.309	53.9921	153.412	250.906	79.5468	168.454	253.157	96.0834	211.999	356.85	117.838	234.862	352.655	98.3638	7.61831e-13	106.671	6.9467e-20	133.015	1.80039e-15	117.435	4.35319e-06	86.5277	9.74896e-08	130.873	4.66647e-26
6898	An-1	147.546	268.054	391.842	NA	204.286	352.547	89.2992	142.361	162.247	128.371	233.869	333.051	127.658	216.354	256.595	194.853	303.781	458.911	34.919	0.00673574	122.083	3.1659e-10	148.261	3.81683e-06	132.385	2.02791e-07	102.409	3.58922e-12	64.4683	0.000264761
6899	Bay-0	112.666	246.128	370.487	NA	249.751	412.101	88.2777	171.097	192.978	114.578	190.918	257.469	128.072	253.747	395.2	174.602	347.58	468.236	52.3499	0.000405183	128.805	2.81511e-07	162.35	6.79881e-05	146.448	5.69827e-08	71.5392	0.00100287	133.846	7.43272e-08
6903	Bor-4	117.4	266.5	364.434	NA	266.67	437.618	88.8371	190.933	236.608	97.5673	192.202	303.899	121.975	211.433	344.548	120.941	254.203	384.323	74.7152	6.41508e-06	123.517	3.2123e-05	170.948	0.00108307	131.544	1.34989e-06	102.509	0.00338144	113.485	7.66869e-05
6904	Br-0	111.052	304.262	498.473	NA	121.81	276.825	53.971	105.529	217.836	NA	96.8953	224.124	143.627	303.78	375.566	136.333	323.902	491.63	97.5994	0.00237022	193.71	2.20142e-17	155.015	0.0219684	178.1	5.99956e-08	127.229	1.99925e-05	114.391	2.8137e-11
6906	C24	141.447	211.56	289.078	94.456	189.689	284.692	94.1227	119.982	129.831	82.3812	178.979	254.704	85.8193	176.16	260.239	148.333	242.836	302.318	15.726	0.151852	74.0469	7.26981e-05	95.0876	3.0747e-06	76.4456	0.0002144	85.0177	9.51737e-09	87.1045	1.4912e-08
6907	CIBC-17	127.797	247.607	390.799	95.4753	236.09	410.779	55.9009	161.123	248.512	80.6554	199.955	302.04	104.951	274.826	413.468	132.768	286.733	483.299	95.781	4.7926e-09	131.108	1.18727e-14	158.595	2.40212e-09	175.635	6.55629e-09	110.327	2.03096e-13	154.003	1.66553e-10
6909	Col-0	190.489	299.327	539.74	90.6847	232.85	405.788	95.767	221.918	279.171	181.406	353.744	529.678	256.974	432.182	550.768	214.435	401.476	530.23	94,88824	6,77E-07	179,0907143	1,16E-10	149,4992	1,57E-07	169,3433926	7,31E-11	174,0928797	1,93E-11	168,0945685	6,22E-06
6910	Ct-1	139.765	290.686	429.186	109.092	269.655	464.937	92.1199	233.592	275.968	120.92	281.1	410.73	164.94	381.903	513.673	162.487	363.067	526.402	91.9241	8.11733e-10	144.816	2.99124e-14	178.207	2.44805e-17	182.262	5.49598e-13	144.359	5.0894e-18	175.664	8.72514e-14
6911	Cvi-0	143.441	284.429	355.574	103.798	213.45	349.346	81.0345	212.62	241.951	92.497	228.394	390.309	126.922	280.754	449.599	152.096	324.108	466.692	73.7053	0.0156323	112.156	1.85703e-09	124.846	2.57493e-07	157.298	1.3178e-11	148.906	0.00508559	161.338	1.12782e-16
6913	Eden-2	128.526	283.364	397.139	173.831	358.944	632.675	111.677	184.474	215.367	115.03	233.258	311.016	145.133	259.551	433.015	139.304	280.851	415.785	49.7499	0.0105753	133.87	1.35927e-07	228.391	3.42529e-08	138.194	7.95114e-08	96.7739	0.000963342	147.127	0.000153601
6915	Ei-2	123.863	247.516	364.716	85.6881	200.653	340.663	76.737	153.775	189.192	69.2476	129.69	180.415	79.4882	169.19	311.04	94.8198	168.112	255.089	54.0266	0.000172872	120.34	1.74103e-07	127.488	3.00651e-14	80.8289	4.52643e-05	55.0942	9.06934e-05	119.982	3.44569e-05
6916	Est-1	134.965	329.612	487.438	104.847	280.396	453.243	88.8233	198.826	225.921	96.0026	263.682	423.887	175.199	345.747	423.287	152.109	345.85	494.463	66.6645	0.000281256	176.479	2.09857e-15	174.114	3.16939e-11	171.177	2.99667e-11	163.942	1.41355e-16	123.35	5.32473e-07
6919	Ga-0	169.893	307.053	424.214	166.515	358.431	539.494	82.8963	160.156	184.046	152.37	292.169	399.733	195.752	300.702	359.226	205.185	377.69	566.663	50.5747	3.78006e-08	126.979	5.83236e-12	186.489	5.09202e-14	180.621	6.85643e-11	123.417	2.41265e-12	82.1305	1.44427e-08
6920	Got-22	118.876	200.544	311.03	104.965	119.287	234.237	18.485	111.773	194.043	75.5105	138.326	156.44	92.4466	183.88	349.577	72.5377	171.037	313.498	84.5895	9.35239e-05	97.8058	3.21018e-05	73.0213	0.0346903	122.164	6.62794e-07	41.0097	0.0479977	133.87	2.86345e-08
6922	Gu-0	110.605	259.608	486.518	136.604	254.141	419.709	69.2841	125.482	163.525	110.627	216.848	307.922	97.855	222.236	320.942	142.428	301.46	447.783	46.5571	5.32704e-06	180.743	4.15779e-08	141.891	2.52543e-10	152.472	2.78545e-09	98.425	0.000691124	111.085	1.16495e-08
6923	HR-10	61.627	NA	103.492	57.385	103	184.679	NA	24.0947	69.3672	44.59	154.286	173.566	NA	115.083	192.616	113.663	146.151	264.61	45.2725	0.311008	20.9322	0.720403	72.9479	0.0118614	89.6094	0.00188316	58.0299	0.0189411	77.5327	0.380629
6924	HR-5	127.784	163.501	246	NA	41.3995	152.79	30.657	64.3995	101.56	NA	95.527	128.811	75.7738	155.346	243.286	87.355	83.3345	155.512	35.7935	0.397686	61.142	0.0957687	111.391	0.0202713	39.5212	0.488905	33.284	NA	84.2208	7.58181e-05
6926	Kin-0	130.139	243.031	354.144	160.146	315.879	450.673	90.2152	162.068	181.766	131.938	186.989	288.153	109.169	199.767	272.964	156.187	269.967	420.119	43.7694	0.00303881	112.002	4.41927e-08	145.424	2.3952e-09	131.201	2.43541e-08	79.6708	0.00200193	81.4645	2.60886e-06
6928	Knox-18	92.7415	163.527	263.552	68.213	108.92	208.341	41.0205	107.253	179.379	52.1065	109.094	158.954	79.089	143.022	266.774	49.6137	178.706	354.888	70.2508	0.00210436	86.9604	0.0274259	76.9717	0.000108058	156.918	6.2278e-09	52.5831	0.0361072	100.88	0.000327796
6929	Kondara	125.983	265.951	361.555	113.178	275.365	414.375	69.1777	147.931	183.759	127.099	245.915	305.668	137.156	298.979	373.26	133.318	292.304	412.335	55.2787	0.0012787	116.958	2.92542e-09	150.777	5.00664e-20	139.509	4.06906e-14	91.6334	1.0656e-07	115.792	4.39956e-09
6930	Kz-1	121.614	230.1	387.172	111.632	263.352	493.007	103.261	145.223	182.044	150.259	312.557	461.997	102.217	242.724	419.443	161.561	332.526	521.365	38.6718	0.00499392	133.221	5.91631e-07	190.687	9.50628e-10	180.11	3.4634e-09	156.147	1.43752e-13	160.424	8.17211e-10
6931	Kz-9	156.813	308.01	442.848	125.457	308.455	527.612	71.0826	182.779	211.871	167.143	269.616	412.527	166.27	324.163	412.955	134.239	262.873	498.564	68.8354	1.13025e-07	143.017	1.5561e-10	200.205	1.57534e-08	181.024	2.21059e-08	122.279	0.000454793	123.343	8.15097e-11
6932	Ler-1	82.8388	234.645	413.558	123.674	300.974	512.097	83.7457	222.528	267.949	78.1582	197.095	332.58	156.244	402.12	528.342	131.361	330.917	555.383	89.8356	2.70642e-06	165.097	2.07146e-11	194.212	2.66723e-10	212.011	3.47686e-13	127.847	2.94183e-13	185.068	6.76759e-12
6936	Lz-0	139.224	299.858	467.704	121.317	325.483	520.039	102.991	245.721	280.351	138.877	273.529	351.308	205.378	394.883	516.486	210.922	407.903	626.788	85.5009	1.43825e-09	164.24	5.42476e-11	199.459	3.17681e-13	207.435	4.19361e-06	106.752	1.14565e-06	155.554	2.4169e-06
6937	Mrk-0	106.98	253.502	385.986	60.5031	206.525	376.744	67.6943	178.005	276.038	60.5846	155.373	291.748	91.3408	243.937	437.348	107.444	238.857	391.681	103.558	5.45903e-11	139.289	3.90215e-12	159.228	2.75342e-13	142.402	3.4383e-14	118.028	8.6734e-09	174.859	1.55721e-11
6938	Ms-0	138.518	327.69	401.948	203.358	348.995	465.609	97.3748	155.176	178.848	NA	202.473	296.859	157.012	303.772	411.667	144.081	317.808	464.084	39.4242	0.00856836	131.069	2.45333e-07	130.514	0.000113529	159.752	7.44868e-13	94.3856	0.00678929	127.327	1.9959e-08
6939	Mt-0	113.725	198.631	360.051	151.889	318.452	422.354	85.4224	177.104	200.467	NA	178.166	218.474	129.222	257.555	394.51	181.852	277.405	440.136	56.8621	0.000143503	123.163	3.32494e-07	135.233	7.39328e-05	131.241	0.00376287	40.3078	0.474343	132.76	0.000108002
6940	Mz-0	120.398	241.487	374.514	97.0637	213.88	276.102	69.9218	139.682	192.722	NA	165.099	243.323	130.226	274.111	412.009	140.9	279.463	410.894	60.0801	0.00051893	127.058	7.46783e-11	88.8845	6.89643e-05	134.937	1.39306e-12	78.2241	0.0222368	140.822	1.41289e-11
6942	Nd-1	172.87	312.064	461.24	183.317	345.429	481.988	132.546	235.976	263.399	NA	251.515	375.644	118.395	287.512	425.643	142.863	328.28	500.307	65.4268	1.80073e-05	144.341	7.78252e-06	149.336	2.60649e-10	178.722	5.31011e-15	124.129	0.00828771	153.906	6.68423e-10
6943	NFA-10	64.9705	131.331	242.766	47.6943	114.476	258.55	39.509	118.519	191.629	NA	120.552	198.067	NA	74.0272	192.387	66.8506	186.94	319.709	75.9048	1.19224e-05	95.5261	1.35602e-06	110.092	1.58903e-06	126.802	6.79321e-14	77.5152	0.00121703	118.36	0.0109465
6944	NFA-8	100.553	223.188	299.26	84.1388	187.256	282.442	53.58	130.775	161.353	NA	156.365	246.673	81.5784	161.756	297.936	85.531	205.233	350.139	51.8597	5.10586e-05	97.0089	0.000348113	98.82	0.00130931	131.963	3.96494e-08	90.3085	0.0079518	109.925	7.04185e-06
6945	Nok-3	161.995	341.295	530.335	129.136	244.075	429.22	100.205	201.009	220.243	94.7146	195.182	320.996	213.151	351.289	428.928	153.019	309.339	494.167	59.2399	3.32276e-05	184.239	2.93539e-15	152.029	4.60914e-05	169.969	8.15603e-16	113.792	1.30103e-07	107.318	8.98809e-08
6946	Oy-0	139.632	299.81	447.685	156.671	299.105	440.756	85.8419	217.314	247.778	NA	202.74	302.696	136.199	263.75	377.449	153.734	314.062	478.973	80.0151	1.0755e-06	154.115	2.99451e-18	142.049	1.03241e-10	162.585	7.07423e-24	99.9562	6.63491e-05	120.625	2.40479e-13
6951	Pu2-23	85.4703	214.228	374.203	124.648	186.436	397.954	77.66	192.947	180.281	NA	180.669	307.8	120.126	238.421	374.399	97.8902	278.734	456.802	46.3891	0.037606	144.096	1.59947e-10	151.626	0.0323964	179.436	1.88786e-10	127.131	8.6449e-05	128.215	6.34925e-07
6956	Pu2-7	141.66	275.389	407.495	82.6047	198.324	331.208	112.258	187.874	225.871	89.722	187.922	252.38	127.551	274.869	354.856	121.26	239.623	407.675	56.8066	0.00732914	132.918	2.54329e-16	125.005	3.64944e-08	146.237	6.85474e-08	81.3289	5.63508e-05	112.627	5.27273e-09
6958	Ra-0	121.088	286.582	470.186	127.598	332.1	575.856	108.035	218.149	256.582	101.663	224.574	300.511	161.78	372.23	517.056	177.624	411.85	601.099	71.3358	0.000128379	174.384	1.68515e-11	222.974	1.60827e-09	211.738	4.09417e-11	98.2117	7.03573e-05	179.689	1.39711e-10
6959	Ren-1	91.8766	239.164	364.882	139.554	295.945	429.284	102.067	216.842	213.525	90.7589	168.869	254.6	100.872	257.334	377.681	142.892	301.443	464.052	61.2649	0.00502995	136.723	1.44554e-16	145.867	3.29417e-11	160.58	1.62427e-21	81.9829	1.3963e-08	138.036	1.50752e-10
6960	Ren-11	58.645	115.65	224.528	92.3046	223.852	366.337	42.003	115.013	165.823	63.2233	108.8	209.475	NA	136.993	326.171	107.247	223.162	354.895	59.9961	1.91014e-06	86.8047	0.000542614	136.856	2.082e-09	124.351	2.30771e-05	79.115	0.00274143	189.178	0.0721738
6961	Se-0	91.9674	175.131	281.222	138.872	312.147	485.529	58.6322	123.157	155.17	116.427	149.943	252.022	115.884	211.422	311.058	142.102	321.493	469.637	47.3127	0.00185318	95.7446	8.4946e-05	173.328	3.43016e-17	163.435	1.17649e-09	78.5104	0.014963	97.865	5.82165e-09
6962	Shahdara	83.3158	207.899	349.725	138.875	198.856	254.118	128.126	220.873	281.683	130.954	223.928	321.273	187.147	357.49	425.499	170.196	312.73	409.138	77.6189	0.00299173	133.204	3.52806e-12	57.2494	5.37918e-05	119.001	4.23845e-06	95.291	6.05701e-06	119.176	3.68491e-15
6963	Sorbo	113.12	247.957	376.631	95.2272	184.923	244.146	73.688	174.346	286.462	84.734	189.965	209.945	111.481	313.719	506.659	142.539	298.274	381.16	106.779	3.90648e-06	131.337	2.42206e-07	73.6976	0.000197267	119.311	7.20571e-05	51.3879	0.125679	197.136	1.46081e-08
6966	Sq-1	65.4557	125.73	197.206	96.6842	189.866	313.368	71.446	107.229	137.846	NA	87.506	147.85	82.9412	149.344	237.871	123.522	239.57	354.87	32.5922	2.72878e-06	67.0928	0.00460125	110.735	8.60805e-08	115.667	8.10411e-08	60.3443	0.181903	77.9358	0.0036859
6967	Sq-8	178.977	361.001	478.111	168.483	338.464	553.961	91.3509	167.32	198.96	110.101	257.226	417.684	162.978	335.137	389.435	197.575	375.475	574.707	54.1355	9.54032e-07	150.125	3.20404e-06	193.552	7.41226e-12	188.834	2.47461e-10	154.142	8.77777e-06	112.392	3.88519e-08
6968	Tamm-2	185.807	381.572	536.74	162.298	363.456	551.377	105.253	206.083	291.7	49.8135	131.169	213.707	143.209	312.644	467.15	78.87	133.824	255.052	92.9034	8.05407e-05	175.466	1.22493e-15	194.54	8.7653e-19	103.153	0.0518272	82.1438	0.00122574	161.97	3.95102e-10
6969	Tamm-27	218.049	400.256	527.576	163.954	351.287	520.12	152.692	285.284	358.071	162.637	317.539	458.14	250.884	424.477	513.52	188.046	367.326	552.796	102.037	8.24948e-05	153.739	8.88404e-09	178.453	3.66515e-08	182.307	2.93871e-07	147.616	2.64809e-11	131.318	3.74494e-06
6970	Ts-1	119.548	223.034	325.378	100.382	241.586	403.296	86.951	112.357	138.289	71.5846	161.122	265.299	121.95	218.826	310.02	108.546	286.923	435.546	25.6879	0.0290775	102.897	3.05952e-09	151.457	7.11222e-13	163.5	1.39012e-12	97.2424	2.71445e-10	93.8166	2.1236e-09
6971	Ts-5	56.7613	150.018	274.352	61.8476	190.387	320.758	39.213	49.4989	116.707	69.6688	183.181	285.796	63.87	132.702	265.666	102.61	267.074	405.957	53.4268	0.00107895	111.939	0.000702147	129.485	0.000363932	151.076	1.4868e-10	107.952	1.8049e-08	111.587	0.0010186
6972	Tsu-1	135.946	319.368	474.271	177.192	366.704	585.262	92.6754	194.039	224.681	112.143	223.563	357.285	187.686	360.133	454.478	153.593	289.856	502.377	65.3358	0.000218225	169.57	1.35554e-13	204.035	7.18769e-10	176.05	1.34915e-06	122.97	1.59987e-11	132.837	5.75219e-09
6973	Ull2-3	115.049	247.945	366.242	162.347	308.577	463.265	79.1865	158.086	173.649	84.9104	169.017	273.718	148.826	252.593	308.63	146.428	300.633	487.97	47.231	0.00256217	125.167	6.62314e-11	150.394	7.0436e-11	170.134	8.40648e-08	94.0585	7.52398e-11	79.1324	8.52547e-09
6975	Uod-1	164.591	350.807	482.063	132.327	252.623	417.959	102.527	142.535	174.132	97.5812	230.368	277.592	169	290.552	333.499	117.689	216.421	346.964	34.8996	0.0657049	158.136	2.05212e-08	143.62	7.60776e-08	116.677	2.58401e-05	89.3369	0.000100972	80.0743	0.00059549
6976	Uod-7	163.157	289.916	434.985	92.6559	250.178	365.192	78.9182	159.284	225.382	53.2467	159.124	244.338	72.0012	162.61	269.872	93.296	203.415	448.815	72.3618	0.000186996	136.11	1.63049e-05	135.555	1.20817e-09	183.418	4.14167e-05	93.6325	0.00478539	99.4068	1.77648e-08
6977	Van-0	102.309	218.225	335.448	104.253	200.66	371.865	48.023	151.942	219.375	64.521	141.406	227.605	117.39	269.636	345.903	76.9147	219.988	292.859	83.9655	1.27246e-07	116.627	1.01136e-05	134.906	1.23551e-05	106.622	0.000565396	82.2999	3.18529e-06	113.481	3.08149e-05
6978	Wa-1	120.369	247.947	330.418	129.976	279.013	466.352	86.6177	177.592	278.579	64.7439	187.572	304.257	130.36	361.716	561.15	81.496	230.097	445.315	97.382	0.00141995	102.91	0.00488519	170.103	1.36533e-06	185.828	2.70185e-11	119.447	9.30126e-08	215.395	5.26009e-11
6979	Wei-0	69.799	163.25	268.606	97.0195	223.786	349.391	57.3747	146.263	170.483	53.228	140.996	241.166	101.629	184.444	242.562	82.7952	201.475	332.282	54.3983	1.07043e-06	100.454	7.03995e-07	126.069	1.14868e-06	125.701	3.4705e-08	96.4491	3.05813e-06	70.0679	2.94573e-07
6980	Ws-0	146.438	292.532	461.117	178.564	399.628	586.195	113.529	167.954	210.365	106.41	254.41	377.936	193.021	375.75	520.075	154.324	348.754	535.29	47.9559	0.00560766	157.92	3.64985e-09	203.2	5.22978e-13	190.483	7.34397e-20	135.964	2.34171e-15	163.842	1.88241e-10
6981	Ws-2	115.347	239.062	352.16	94.7429	219.503	350.112	60.35	150.459	228.014	74.9037	166.357	210.271	95.5986	216.001	318.644	92.2902	201.146	322.769	83.2749	6.1401e-07	118.327	2.98902e-14	127.802	1.22196e-12	116.097	4.92118e-07	64.1362	0.00141395	111.729	2.5065e-10
6982	Wt-5	170.18	361.813	547.149	155.438	367.612	568.822	84.9602	153.631	175.331	110.468	224.921	365.303	174.012	324.407	380.737	132.485	327.191	534.929	44.7583	0.000148518	188.602	1.55255e-14	206.545	3.23066e-13	201.104	1.11717e-22	127.907	4.62774e-14	104.025	1.98786e-08
6983	Yo-0	97.2703	234.534	411.819	92.1021	205.611	369.238	57.7279	218.71	289.025	45.971	131.475	242.245	93.4821	198.165	344.869	94.6748	250.047	418.597	111.706	4.97249e-09	158.452	5.13501e-10	138.568	4.30271e-06	162.088	3.30613e-09	104.653	0.0202696	126.648	1.78969e-10
6984	Zdr-1	167.984	351.446	524.265	129.798	335.453	562.732	78.322	213.796	260.401	121.037	229.957	372.354	211.166	371.192	544.651	176.667	418.948	637.028	88.5798	3.10651e-06	178.14	5.55126e-08	217.103	2.52283e-12	230.181	7.90234e-19	126.697	4.34935e-07	167.232	1.56924e-10
6985	Zdr-6	78.7486	199.477	274.675	50.213	135.878	214.579	56.4098	118.144	153.824	75.8474	157.673	242.442	103.174	170.494	275.645	99.6824	199.167	305.676	46.606	0.00541922	97.4988	5.64602e-05	80.4825	0.00403879	103.191	0.0001866	83.4088	7.06763e-08	89.4968	0.000247804
6988	Alc-0	161.622	250.956	275.881	NA	133.971	277.744	39.6925	108.769	148.996	60.228	190.609	301.918	129.246	188.246	324.264	120.884	236.784	370.401	51.3228	0.0418131	52.3229	0.179872	143.772	0.00714278	125.44	0.00440915	119.701	0.000301499	103.01	0.0164874
6990	Amel-1	120.505	243.472	374.263	NA	348.622	545.899	84.1765	215.484	326.319	108.045	227.866	317.21	166.188	360.957	523.238	168.529	349.639	534.305	121.437	3.47229e-14	126.757	1.44578e-15	197.277	2.42423e-06	182.817	5.31094e-10	103.415	7.05895e-12	178.768	1.49089e-25
6992	Ang-0	122.341	242.078	327.091	NA	256.647	373.289	66.3205	122.345	141.98	110.261	208.042	264.844	137.714	234.083	286.024	154.46	245.374	339.645	37.8295	0.00171356	101.815	4.54091e-05	116.642	0.00634093	92.6548	6.76941e-05	78.526	4.14994e-05	73.3617	2.34498e-06
6994	Ann-1	88.8014	164.095	222.887	53.0775	120.709	251.391	70.142	90.6881	161.473	93.385	111.896	175.475	81.799	138.241	219.554	98.4642	211.762	302.652	58.9363	0.0195787	65.9345	0.00227021	109.665	1.3221e-05	101.534	8.95368e-05	51.7189	0.0192595	72.1499	0.0123136
7000	Aa-0	157.121	294.189	417.166	NA	277.995	470.159	120.908	156.688	189.219	115.499	263.855	390.986	204.927	343.534	402.111	187.552	408.676	581.986	34.0471	0.0416804	129.786	6.52505e-08	192.164	0.000123595	197.609	3.2418e-10	137.364	1.34434e-09	98.5919	3.00016e-09
7002	Baa-1	118.887	225.595	332.616	NA	189.708	329.885	93.3285	169.643	204.82	92.4098	176.692	242.441	88.5252	188.503	306.356	144.434	273.396	413.074	54.6075	0.000338739	106.87	2.36763e-10	140.177	0.000126431	134.32	4.62884e-12	74.1126	2.03174e-06	109.567	1.28437e-07
7004	Bs-2	216.241	372.163	518.809	183.299	367.491	518.516	134.058	219.026	268.012	178.73	324.631	444.223	193.465	351.816	503.961	299.156	486.894	608.289	66.6375	0.000178446	151.284	2.94181e-09	167.609	6.3198e-11	155.17	4.4657e-13	133.401	9.40138e-12	155.248	1.73927e-11
7014	Ba-1	62.4557	125.559	181.872	NA	122.535	224.637	24.7054	98.633	183.783	85.593	166.169	199.756	84.2665	158.051	252.436	94.2414	201.084	266.755	80.1192	0.000140049	59.4818	0.00382088	102.102	0.000232435	85.5467	0.00030595	55.376	0.00433917	86.1713	6.74493e-06
7015	Bla-1	143.057	282.673	445.347	NA	252.4	448.499	141.081	261.56	323.981	92.4524	209.031	335.436	115.462	240.944	353.172	165.311	338.04	477.065	89.7422	6.93022e-06	151.635	1.6246e-07	196.099	0.000414592	155.203	0.000220109	121.308	3.48045e-06	118.535	0.00197736
7026	Boot-1	87.8498	235.527	363.393	NA	249.75	400.273	70.2435	161.459	204.854	122.712	210.29	308.631	95.038	199.018	316.536	182.903	347.852	453.965	66.8173	0.00221881	137.974	9.15391e-13	150.523	4.01903e-05	136.093	5.4524e-09	93.4976	2.26234e-07	110.968	2.36534e-06
7028	Bch-1	133.321	276.905	427.694	89.5532	255.574	460.056	77.8405	191.677	230.346	87.5144	199.897	309.296	141.199	323.041	528.965	104.696	263.38	405.968	75.7234	2.32688e-09	146.979	7.23403e-11	185.251	2.71801e-18	150.85	7.11477e-15	110.918	9.17016e-09	194.063	1.03621e-16
7031	Bsch-0	143.806	200.907	309.605	95.8184	248.274	399.048	95.0557	153.672	166.034	126.293	252.752	336.358	147.701	263.929	435.441	173.766	332.554	478.871	29.4233	0.102616	84.1519	0.0022878	151.594	8.36914e-14	152.64	9.30101e-10	104.313	1.92785e-09	144.35	1.22513e-08
7062	Ca-0	90.8353	228.602	321.886	80.9488	169.747	360.659	58.8135	158.18	228.255	81.8358	174.189	305.062	83.7535	202.28	359.408	113.744	279.486	422.867	79.5948	0.00325587	114.043	3.41529e-05	146.389	1.08374e-05	154.401	6.39744e-08	114.365	1.42534e-06	140.051	8.60486e-07
7071	Chat-1	87.8868	214.991	262.189	56.937	163.606	282.925	41.785	153.986	179.85	91.2894	199.049	296.607	105.839	180.573	307.18	123.801	238.31	410.466	58.2405	0.00147138	86.1767	0.000656414	112.751	1.93693e-07	143.333	3.60171e-07	102.659	2.38567e-09	102.196	9.2603e-07
7081	Co	151.446	314.594	487.363	124.459	326.861	558.361	101.641	276.366	327.399	126.484	300.855	470.828	142.079	362.684	446.766	177.221	368.851	544.711	112.008	1.08599e-08	167.958	8.35127e-07	216.482	4.6147e-10	183.856	1.10844e-08	172.094	3.65117e-08	153.5	9.55483e-10
7092	Com-1	61.0876	111.431	195.848	78.998	104.355	229.838	28.364	72.056	102.561	73.5315	162.195	205.523	64.9557	163.588	263.819	107.424	193.186	336.399	34.493	0.0366045	67.3801	0.000143176	84.5225	0.000770088	117.36	3.14313e-05	62.3399	0.0116695	99.5827	3.34869e-06
7094	Da-0	162.258	262.453	390.484	94.4008	225.55	370.714	72.3381	152.889	170.623	191.876	314.066	393.823	136.35	228.664	284.016	178.451	342.3	496.135	49.1422	4.07534e-05	113.633	7.78459e-07	139.011	5.03952e-13	158.767	1.80755e-14	102.902	0.0621151	73.8332	1.90964e-12
7098	Di-1	195.928	252.865	342.486	119.764	255.446	396.133	96.1985	121.916	135.38	NA	290.865	423.948	147.921	259.183	343.2	204.498	385.596	559.181	19.1197	0.112443	70.6188	4.82689e-05	138.437	1.66212e-10	177.265	1.27992e-16	133.083	NA	97.6391	5.25743e-13
7102	Do-0	191.084	346.338	462.763	108.148	251.708	399.003	97.895	195.616	196.443	185.569	357.522	519.978	176.174	313.919	361.567	182.504	392.009	579.27	46.5319	0.0215478	135.443	4.31437e-10	145.561	2.34111e-08	198.54	2.0921e-15	167.204	0.0104373	92.6969	1.28452e-08
7123	Ep-0	128.509	227.324	324.309	89.176	199.036	325.54	52.3164	146.452	186.18	113.639	205.669	304.902	165.491	289.791	392.401	142.999	289.379	405.435	64.459	3.53421e-07	97.8998	3.57405e-05	118.906	1.19122e-09	131.218	7.96782e-14	95.6314	1.95923e-07	112.516	5.18426e-07
7126	Es-0	127.601	230.519	338.69	104.485	254.303	380.769	83.079	110.208	144.525	74.9208	135.604	220.658	115.125	205.993	295.245	106.648	204.78	319.964	31.4503	0.161463	105.544	3.8904e-06	138.65	9.07251e-08	106.658	0.000446417	74.2041	6.49563e-05	90.0215	0.000260168
7143	Gel-1	147.504	294.593	442.81	144.005	332.512	522.01	114.585	190.584	209.518	116.861	240.713	356.221	146.44	323.458	424.927	165.548	362.31	530.659	45.788	0.0016858	147.613	2.00043e-11	188.994	1.26039e-16	182.556	3.36909e-16	119.751	5.31198e-12	138.68	9.11979e-14
7147	Gie-0	132.745	288.768	452.7	94.8082	258.781	432.418	113.694	187.221	186.274	112.638	223.786	375.404	125.488	301.634	393.392	129.228	297.459	422.838	35.6798	0.00167896	159.663	3.92014e-16	168.893	1.1244e-12	147.156	3.55187e-11	130.121	2.87816e-09	133.952	3.78516e-16
7163	Ha-0	138.252	240.989	330.669	148.323	306.419	468.262	98.4447	154.689	169.161	130.102	251.953	363.794	124.357	232.486	312.36	156.848	299.02	422.776	35.0639	0.000863298	96.9576	6.32554e-09	159.97	2.46678e-10	132.964	1.40674e-11	116.948	8.69369e-12	93.7697	2.5026e-07
7164	Hau-0	95.1097	142.993	244.094	56.781	147.055	216.879	31.071	94.248	175.974	46.692	102.506	147.435	105.799	134.829	231.083	NA	116.058	243.21	75.6979	0.000425837	77.4489	0.000717003	78.961	0.0132044	127.153	0.0136711	48.6654	0.0300605	79.4481	0.132311
7166	Hey-1	81.8079	223.345	391.025	83.7701	295.094	533.38	90.301	217.759	325.877	77.4202	193.179	332.514	NA	150.255	322.306	121.512	282.368	514.149	117.044	0.000276665	155.059	1.36463e-13	225.05	2.22337e-17	196.318	1.51713e-07	127.547	4.03914e-08	172.052	0.0189218
7172	Hl-3	119.937	266.178	352.74	154.735	312.891	442.591	108.393	177.112	186.21	97.9172	227.143	330.745	141.154	259.784	336.273	147.274	326.91	494.273	38.9087	0.000490511	116.915	2.21212e-06	144.677	9.24811e-08	173.5	1.74075e-11	116.024	6.93515e-15	97.5595	9.66347e-09
7176	Is-1	132.78	285.124	399.961	125.509	251.064	422.017	108.396	214.391	251.881	149.781	283.161	434.236	145.51	290.234	395.999	146.769	303.501	442.678	71.1195	1.97154e-05	133.297	1.82998e-10	147.826	1.09817e-09	148.09	2.66845e-11	142.227	1.38868e-11	124.954	2.05636e-10
7178	Jm-1	95.3101	199.654	345.297	101.866	245.141	399.763	92.146	163.164	196.595	91.4677	186.029	250.688	98.0238	242.971	394.978	114.517	244.175	404.315	52.2248	0.00029251	123.301	2.33123e-08	149.385	9.19745e-15	145.232	6.0423e-12	79.292	7.80544e-06	148.535	3.72133e-12
7181	Je-0	94.016	196.375	361.98	70.4337	154.121	267.611	30.233	132.311	175.753	62.3847	139.149	241.637	149.352	252.467	388.749	85.6014	198.33	394.28	69.5023	0.00177569	135.043	2.05814e-08	99.6438	3.50293e-06	157.359	4.88195e-05	90.4008	5.94326e-06	121.772	1.16969e-05
7192	Kil-0	102.028	266.081	423.941	118.658	290.513	473.675	36.4517	135.909	174.089	82.9518	154.493	237.154	94.9966	238.589	349.335	131.841	321.122	521.753	62.1579	2.86025e-05	160.898	5.54263e-12	177.429	2.11471e-12	194.956	6.36888e-16	78.1667	0.00249898	127.169	2.3371e-12
7199	Kl-5	123.94	269.168	401.378	128.974	277.082	441.484	110.761	172.455	176.058	96.66	188.123	252.943	104.683	222.555	294.119	179.119	346.764	513.662	29.4651	0.00611286	138.923	1.55101e-13	156.255	2.42106e-12	167.266	1.6686e-14	76.8926	3.81861e-05	93.9407	5.06415e-07
7201	Kr-0	89.4329	220.516	379.636	96.6794	260.875	406.481	60.3448	170.158	198.38	100.487	238.158	381.865	74.6029	225.478	317.689	93.7101	254.833	465.307	67.5609	1.93401e-07	146.346	9.09432e-09	154.466	5.22843e-08	187.944	3.8972e-10	140.817	1.91315e-13	120.415	7.3562e-06
7205	Krot-2	115.646	280.543	378.897	105.479	223.527	360.97	105.278	184.051	193.685	130.212	233.046	384.551	122.555	262.692	345.648	145.515	252.762	374.825	42.3844	0.00216968	131.626	1.67721e-08	128.246	6.80372e-07	115.467	0.000774309	125.995	3.2588e-05	111.078	2.3089e-12
7210	La-1	136.725	308.61	503.967	143.37	347.034	548.598	106.773	248.97	290.998	126.124	295.034	423.038	153.317	392.525	536.863	177.183	373.803	526.955	90.6714	4.36731e-09	183.178	2.11216e-15	202.599	3.55905e-14	174.886	4.09127e-10	148.457	1.533e-08	191.773	2.53481e-13
7224	Li-3	131.83	278.96	453.924	126.562	354.67	544.479	93.0288	156.654	220.101	103.031	219.828	347.798	109.798	250.386	344.489	151.192	338.414	554.148	63.5337	0.00230827	162.452	1.10026e-12	210.152	3.98681e-08	201.72	3.11738e-08	122.762	8.7798e-05	117.693	1.91204e-10
7231	Li-7	149.592	274.738	398.731	155.793	317.967	477.609	108.081	177.417	191.862	117.384	229.875	320.703	141.873	246.699	322.335	176.531	364.819	515.057	41.3919	0.000530918	124.569	9.03166e-15	160.888	1.20237e-12	168.683	2.46828e-15	101.462	3.94864e-13	90.851	3.15031e-06
7242	Lo-2	140.787	310.649	467.9	125.312	290.007	445.396	95.8365	205.048	251.775	135.829	282.922	390.215	150.943	339.825	426.026	156.079	354.748	538.75	75.2523	6.24703e-08	163.556	2.05777e-17	159.954	7.84976e-14	191.335	2.39357e-17	127.761	2.89718e-12	137.541	1.50204e-15
7244	Mnz-0	122.227	309.105	454.011	149.104	337.725	545.254	105.586	250.948	273.262	NA	237.182	376.9	118.639	274.203	424.775	185.713	394.241	613.409	85.9599	4.35343e-05	166.22	1.75071e-09	198.662	1.39144e-10	213.945	2.41059e-09	139.719	0.00442088	153.017	1.6361e-09
7246	Ma-2	103.19	265.079	390.94	84.9493	239.339	411.706	78.7962	182.407	221.856	85.095	158.397	277.564	105.498	272.839	382.96	148.834	328.659	478.751	68.0676	2.2201e-05	144.441	5.19341e-09	163.135	3.83072e-14	164.428	2.32829e-11	96.9743	0.000186051	136.824	2.62579e-10
7255	Mh-0	108.68	241.42	379.285	129.967	252.793	399.979	115.774	153.882	181.833	106.667	203.723	330.267	148.202	209.969	306.781	168.803	329.231	477.718	32.8803	0.0764833	135.347	9.53844e-10	134.317	7.03947e-09	154.658	3.44749e-13	112.722	0.000107405	78.6636	1.90478e-05
7262	Nw-4	116.907	281.723	391.679	103.503	196.116	300.057	58.491	133.724	166.015	NA	218.957	322.215	116.061	272.8	394.331	169.083	362.506	528.996	49.9731	0.00103241	135.868	2.64959e-07	98.1813	9.68688e-05	179.956	4.41342e-12	103.257	0.000349638	138.599	3.03526e-08
7268	Np-0	150.79	341.577	528.603	132.169	312.691	495.492	153.357	204.057	275.204	NA	199.176	312.515	128.708	303.976	477.789	176.265	372.155	549.55	60.0347	0.0178174	189.035	7.23591e-22	181.598	1.20333e-12	186.504	1.72809e-17	113.339	0.00501622	174.54	1.09968e-11
7275	No-0	146.899	336.1	495.044	195.363	379.432	603.342	150.886	269.627	302.279	NA	280.355	411.2	204.517	419.644	626.568	219.413	453.779	643.274	75.6967	3.39125e-05	174.073	6.83092e-12	203.652	1.92879e-11	210.882	4.53325e-10	130.844	0.000519321	211.026	6.17801e-17
7276	Ob-0	137.944	263.824	407.571	126.146	243.058	369.524	64.935	170.517	266.713	NA	186.798	241.625	111.934	259.652	396.424	114.755	215.001	359.308	100.197	0.00441475	134.951	4.60491e-08	121.689	1.63985e-07	125.423	0.000110831	54.8274	0.208329	142.026	1.27284e-06
7280	Old-1	110.757	269.278	440.439	144.33	289.556	478.675	84.9774	171.231	192.9	NA	196.547	315.727	108.632	247.446	321.168	138.971	307.34	458.429	54.7491	0.000356173	164.841	7.36039e-11	167.172	1.1344e-12	159.466	4.02989e-14	119.18	0.00173019	106.268	2.4135e-11
7282	Or-0	220.504	429.618	574.585	205.712	425.228	615.678	144.883	217.042	252.451	NA	290.855	424.205	227.448	347.429	483.216	260.651	464.149	638.112	53.3928	0.0070604	177.624	2.55751e-13	204.983	4.92073e-08	188.731	1.29906e-13	133.35	0.00855545	127.771	5.89618e-08
7283	Ors-1	118.412	263.171	389.014	86.8989	273.577	466.312	78.4775	147.138	222.76	91.873	175.576	257.914	130.938	270.031	384.825	102.413	288.368	434.538	72.6382	1.26688e-05	134.577	8.58878e-12	189.885	1.88637e-23	165.097	2.09789e-08	82.8656	0.000227627	126.148	2.07328e-06
7287	Ove-0	158.219	358.909	562.723	201.027	383.924	541.454	121.369	177.576	195.404	NA	228.62	308.668	175.864	279.67	383.187	183.172	357.431	508.745	37.0172	0.0116558	202.086	2.58452e-10	170.576	4.38759e-12	163.171	7.88961e-11	80.0478	0.0193352	103.661	1.2829e-07
7291	Pa-2	79.8272	183.907	318.425	67.0316	175.263	285.852	75.1125	135.748	174.553	NA	137.357	201.701	58.8443	113.403	264.281	101.491	208.922	348.819	47.1449	0.0199662	118.56	1.16693e-09	109.478	6.30085e-08	125.415	1.53937e-06	64.3435	0.0713884	106.423	3.82111e-07
7297	Pf-0	149.614	297.956	401.236	140.295	266.596	402.659	91.2693	132.049	167.989	NA	233.708	333.147	168.104	276.52	358.845	160.172	284.904	425.823	38.2578	0.000914016	126.303	8.05106e-08	131.182	1.95722e-07	132.825	1.65565e-07	99.4389	5.79497e-05	95.1564	2.05366e-10
7299	Pi-2	188.235	331.54	415.963	207.927	347.433	494.684	171.508	211.594	240.165	NA	290.722	394.49	236.506	355.045	447.589	249.873	389.148	513.909	34.5497	0.0191488	113.425	7.44823e-18	143.299	7.59345e-10	131.759	3.08153e-08	103.768	4.31382e-06	105.542	7.63823e-15
7300	Pla-0	139.416	282.561	435.158	153.431	302.325	489.792	125.685	215.41	231.356	NA	273.631	413.697	136.321	307.123	423.991	174.115	327.23	526.787	52.8353	0.00143929	147.712	2.78095e-14	168.181	1.23556e-09	176.336	7.99038e-09	140.066	1.12508e-07	143.835	8.06488e-17
7306	Pog-0	93.7352	197.404	298.474	115.875	249.583	400.71	100.323	164.93	217.899	NA	194.821	291.608	110.959	239.408	375.591	133.875	254.942	368.093	58.2207	0.00445795	102.296	0.000110501	143.209	2.02165e-11	117.042	5.65771e-07	96.7869	4.447e-05	133.241	1.68903e-06
7307	Pn-0	85.1238	182.44	321.046	152.612	227.321	340.779	99.444	149.774	186.842	NA	177.33	274.548	120.817	249.339	346.675	146.163	280.476	372.058	43.3236	0.00276481	117.961	2.37281e-10	95.2942	0.00188051	111.311	1.37412e-05	97.218	0.00190625	112.646	2.90494e-09
7309	Po-1	81.9276	210.43	363.553	116.238	213.6	393.219	71.6534	157.493	208.922	NA	156.19	307.876	77.111	203.464	329.211	86.413	210.861	339.503	67.1945	1.07685e-05	141.58	6.81072e-12	142.229	2.42644e-05	126.829	3.5524e-05	151.686	0.0013212	126.029	8.14995e-07
7310	Pr-0	95.6582	196.453	348.686	119.263	312.11	467.106	82.1474	196.362	240.763	NA	213.921	296.283	91.1328	202.292	290.992	108.877	282.511	371.549	78.4962	1.00819e-09	125.03	2.43753e-08	173.519	2.88996e-08	130.609	3.40366e-07	82.3618	0.00353138	98.2639	9.80457e-05
7316	Rhen-1	107.487	241.748	409.93	95.9636	253.635	435.624	50.6494	161.366	228.738	59.8847	141.513	254.462	76.8611	287.964	408.823	62.151	221.157	410.876	87.9254	9.67815e-08	151.221	6.95459e-07	169.601	4.77636e-11	174.362	5.06141e-13	98.4931	2.83708e-07	165.981	1.75087e-10
7317	Ri-0	96.8004	187.443	305.322	120.866	235.568	392.689	87.4725	140.657	182.29	66.935	112.546	200.714	76.4797	159.528	255.965	100.343	216.148	339.452	46.7044	0.000112815	104.747	2.11463e-06	134.664	2.42242e-08	119.681	7.71684e-08	73.0674	2.32454e-06	91.0971	0.000580589
7320	Rou-0	72.0866	166.148	282.115	139.406	260.39	361.123	25.704	112.091	156.217	87.774	119.363	192.532	91.6177	244.075	280.474	92.7823	224.268	345.27	59.0416	5.92771e-05	105.479	2.58953e-10	110.588	1.76328e-06	126.023	3.11756e-06	56.5903	0.0281819	82.6882	0.000156316
7330	Sapporo-0	110.351	246.489	394.318	116.66	275.364	426.792	75.7213	152.39	189.635	111.966	192.911	260.616	121.304	273.525	381.971	142.802	305.255	434.565	56.4985	9.04118e-05	141.749	2.61834e-10	155.188	3.32505e-14	145.881	9.27486e-15	74.3253	1.22401e-05	131.463	1.21516e-09
7331	Sh-0	127.051	250.82	380.017	160.936	330.937	508.094	89.2074	153.212	160.814	133.004	224.835	311.882	173.676	285.954	347.339	214.235	396.549	577.575	35.3697	0.000672036	126.483	6.01339e-09	173.579	2.36992e-12	181.686	3.57881e-05	89.4386	0.000498529	87.2487	1.48325e-07
7337	Si-0	125.316	281.643	405.416	158.465	340.396	511.712	107.386	185.117	216.914	95.7147	185.367	262.138	135.482	315.967	406.162	151.596	345.385	524.941	53.6554	0.000242535	140.264	1.51593e-14	176.544	8.33329e-15	186.851	1.71892e-13	82.8551	3.89906e-06	134.419	1.34435e-10
7351	Ty-0	90.7786	238.991	464.922	152.973	312.37	515.375	64.0445	231.106	291.216	111.168	252.512	381.006	121.09	317.275	513.186	143.126	343.323	523.307	115.114	3.06031e-05	187.072	2.03308e-11	182.024	1.57556e-11	189.9	3.26239e-08	135.319	1.01855e-09	196.044	6.49865e-09
7352	Te-0	82.8497	200.37	343.253	85.2638	208.661	394.122	72.8207	162.853	214.397	62.2762	145.915	254.394	135.737	236.422	346.957	115.36	217.54	377.348	69.3076	1.19087e-07	130.794	4.76817e-12	153.711	9.38303e-09	132.304	2.01856e-05	97.6114	3.69736e-10	106.26	6.24958e-05
7353	Tha-1	111.762	278.778	436.779	96.7602	318.435	544.065	92.543	238.861	273.267	79.2738	193.106	308.72	133.636	330.694	432.741	127.209	310.9	578.437	87.2649	1.08739e-07	162.845	2.36073e-11	223.652	2.88522e-17	223.708	8.28578e-12	114.881	7.25597e-06	149.553	1.08468e-10
7355	Tiv-1	134.812	251.05	370.258	114.14	233.709	386.474	66.884	178.236	282.256	110.087	166.754	262.011	173.593	342.191	511.209	135.512	300.286	422.991	107.438	1.5425e-07	117.779	8.11891e-07	135.783	1.00976e-09	144.063	2.47344e-08	77.843	0.000722821	168.808	1.9902e-11
7372	Tscha-1	177.294	348.351	504.062	168.03	356.639	523.757	100.525	245.472	316.114	115.291	266.659	398.404	202.737	351.516	506.877	163.051	362.599	538.986	106.888	1.42816e-05	163.384	1.79081e-10	177.864	8.71759e-15	188.12	1.03423e-17	141.258	8.60401e-15	152.289	7.37349e-07
7378	Uk-1	114.46	195.161	251.018	128.231	221.312	278.771	78.0272	131.051	176.101	76.3144	160.858	187.918	126.166	246.189	320.656	111.722	210.798	248.407	48.7878	0.00505403	68.2793	4.13768e-08	75.2702	3.49562e-08	69.457	2.96919e-09	55.4235	2.23891e-07	97.2452	4.07651e-13
7382	Utrecht	255.559	439.366	608.801	246.754	508.171	708.331	230.101	266.596	295.257	146.929	316.94	456.712	280.132	415.509	501.602	194.677	439.746	634.929	32.5781	0.122198	176.739	5.49412e-07	229.801	1.42179e-09	220.499	1.32414e-14	154.583	2.75559e-06	110.735	4.14464e-09
7384	Ven-1	142.148	303.074	426.291	122.134	206.328	381.022	48.592	158.154	257.378	70.8327	151.734	235.173	102.298	199.407	357.198	86.3345	246.057	395.144	104.2	1.67815e-06	141.67	1.10514e-07	128.52	4.04077e-07	154.243	2.07631e-12	82.4876	0.000527836	132.681	2.02477e-05
7404	Wc-1	160.665	322.693	448.306	132.925	296.05	441.561	84.8929	201.013	246.32	62.523	187.043	254.322	135.953	302.413	393.502	116.159	276.721	424.758	79.9908	4.68318e-06	143.047	4.48744e-09	154.468	3.65293e-06	154.197	5.59291e-27	89.1656	8.66882e-06	128.212	6.83151e-13
7418	Zu-1	128.922	286.478	396.529	112.028	254.994	413.089	154.397	165.367	167.281	97.379	176.497	268.151	147.205	243.106	325.239	128.775	297.847	423.616	4.05008	0.895708	133.804	5.48426e-06	150.833	1.00112e-07	147.116	3.81673e-08	86.8325	0.00359705	88.7712	6.86714e-11
7424	Jl-3	108.687	184.109	306.031	96.9163	208.361	328.843	53.145	131.794	170.861	104.265	161.132	242.703	107.49	161.731	267.547	109.664	208.386	341.134	56.1836	0.00307355	100.333	3.14873e-05	115.963	1.78136e-18	116.416	3.05291e-09	72.0694	3.18157e-05	83.712	0.000610034
7438	N13	93.095	197.056	327.075	81.6666	230.248	394.313	47.4587	151.755	226.796	67.0417	129.902	230.94	88.575	201.387	324.515	68.6357	209.064	320.768	89.2735	6.33434e-09	116.99	1.16077e-14	156.481	5.60147e-13	125.877	1.17124e-09	83.8582	0.000760882	118.075	3.15334e-12
7477	WAR	53.8922	152.669	286	59.476	182.451	322.832	121.113	78.131	191.375	54.042	90.8415	158.718	79.3077	172.668	351.626	68.7417	186.014	353.824	78.2276	0.00782151	119.98	8.11321e-05	132.702	1.46463e-05	148.858	8.50648e-06	60.1072	0.00777208	147.536	1.04867e-07
7514	RRS-7	112.723	263.118	413.808	109.427	243.243	378.938	71.8471	175.732	211.135	116.862	228.59	352.708	105.382	271.865	351.014	131.23	280.743	449.562	68.1895	1.27742e-09	150.543	5.82764e-11	134.771	1.09198e-05	159.31	2.10222e-10	118.868	1.20799e-06	120.978	1.25225e-07
7515	RRS-10	88.3462	221.117	366.619	105.052	159.706	239.912	93.7625	219.678	277.935	86.5415	172.781	300.6	87.274	184.834	295.336	101.784	198.955	352.17	92.086	1.91701e-09	138.954	1.12478e-09	69.6846	0.0142035	129.468	3.15701e-06	110.126	3.37048e-05	105.053	0.000442042
7516	V�r2-1	107.984	192.142	337.136	97.7923	249.361	477.213	68.7349	228.547	349.683	68.8697	129.472	218.839	73.399	181.126	454.547	84.7229	213.746	338.852	139.404	1.96952e-08	119.106	0.00125607	192.253	4.40928e-07	127.019	9.98966e-06	77.898	3.41854e-06	211.286	8.01212e-06
7519	�_M�_2-3	128.073	236.922	367.198	96.0892	232.365	415.155	70.333	165.215	244.661	69.952	160.162	274.699	86.7447	203.144	330.66	76.9472	163.684	288.135	86.7964	6.53407e-08	119.831	1.68171e-06	161.439	1.05319e-06	107.045	0.000136979	102.679	5.64587e-09	122.457	0.000335108
7520	Lp2-2	131.273	284.096	414.488	114.908	267.787	451.43	85.013	176.541	208.601	103.054	216.504	323.1	103.127	231.212	371.841	110.729	249.529	425.222	59.0063	0.00082331	141.607	7.48643e-15	167.845	3.6282e-10	157.247	2.13527e-11	110.081	3.19604e-14	134.945	4.14856e-08
7521	Lp2-6	104.237	156.501	295.145	98.4919	186.525	311.712	58.1085	129.703	163.767	94.7126	162.168	265.902	125.41	223.746	326.758	120.838	207.372	331.813	51.0699	3.82348e-06	93.369	2.47384e-05	105.708	1.06527e-10	105.983	2.05609e-06	86.2925	1.97025e-05	100.722	3.54792e-08
7522	Mr-0	85.213	155.74	271.068	81.012	165.569	198.365	55.728	104.63	196.651	NA	112.663	131.891	NA	110.321	278.996	43.485	109.856	258.678	78.3013	0.0655762	105.896	0.00396885	54.9791	0.424587	124.087	0.000410305	19.2278	0.699656	168.675	0.000725964
7523	Pna-17	126.742	269.421	288.675	67.2332	202.564	355.041	68.2476	178.713	218.922	61.9847	125.546	181.582	91.2524	202.639	355.163	86.9433	254.339	347.286	74.3335	0.00230218	86.5768	0.00117734	145.526	2.09051e-12	131.037	1.79659e-06	59.1757	0.0512071	133.241	5.6075e-06
7524	Rmx-A02	224.175	428.738	620.055	61.0949	193.985	345.079	128.888	91.7015	172.492	89.2872	204.952	357.096	176.036	355.811	437.428	160.638	347.027	542.007	28.3561	0.170566	197.94	1.04967e-18	142.911	4.46729e-08	191.058	3.55016e-13	134.441	1.57257e-07	127.979	1.77635e-05
7525	Rmx-A180	175.007	359.022	540.201	67.0758	137.568	281.781	90.4708	187.396	289.248	54.3037	141.546	223.802	130.286	344.138	524.261	111.527	230.018	362.808	99.3888	3.47634e-08	182.597	1.30722e-09	113.172	8.03202e-06	126.424	0.000352966	84.3362	0.0011397	196.988	5.4653e-11
8214	Gy-0	86.0923	192.733	306.159	137.834	295.399	428.851	94.0353	145.115	171.595	107.247	252.852	357.476	89.6388	236.201	332.713	156.303	329.216	501.112	38.2878	0.00229343	109.969	1.32945e-09	145.736	2.09675e-08	172.405	7.07085e-14	125.115	3.25482e-10	121.537	1.16637e-14
8233	Dem-4	131.183	289.995	442.333	96.6107	230.566	309.031	76.9727	209.223	313.795	61.1386	159.701	236.231	109.26	208.108	381.716	91.7517	175.651	297.435	118.037	3.48276e-09	155.696	1.03364e-10	105.004	0.00049828	103.108	1.9537e-05	86.9226	1.64367e-05	135.412	7.36601e-10
8236	HSm	128.486	237.899	385.313	86.3493	226.941	341.316	78.8007	157.359	195.121	115.193	228.7	294.111	135.594	262.02	356.36	177.89	332.098	462.601	57.2329	2.52214e-05	127.056	2.70593e-06	127.483	2.05351e-05	142.188	2.09023e-10	89.0455	7.17694e-05	109.845	3.77428e-10
8240	Kulturen-1	107.92	237.234	346.567	71.0347	173.056	297.637	64.2429	176.732	230.513	60.2385	128.376	276.276	94.2369	194.186	385.858	64.1564	203.204	341.826	82.6833	9.21478e-07	119.324	4.68738e-08	113.94	1.18534e-05	138.801	3.2084e-10	109.971	2.99894e-06	144.977	8.29587e-10
8241	Liarum	138.147	243.945	358.346	113.145	229.293	411.461	69.7516	165.927	255.541	94.2584	167.421	289.301	114.05	279.054	425.912	128.83	267.243	397.683	92.6093	7.87432e-07	110.429	5.59857e-05	150.761	1.64221e-08	134.216	6.00506e-10	97.5214	2.41811e-08	155.454	1.53539e-11
8243	PHW-2	94.8441	275.73	451.062	84.5915	197.707	334.671	106.107	189.987	337.338	65.8495	139.321	247.601	124.177	303.937	432.88	180.526	377.21	579.956	119.349	1.16843e-06	178.109	2.64206e-14	129.111	0.00692641	199.587	4.05408e-09	96.8185	0.000336455	152.611	2.08799e-05
8245	Seattle-0	74.2623	175.939	310.803	131.841	246.118	408.27	95.11	155.947	178.379	70.1671	163.377	240.035	79.9557	194.153	294.718	152.601	318.189	490.797	40.2631	0.00155203	119.713	1.10229e-08	140.296	4.97925e-07	169.098	3.24671e-12	84.5219	3.95967e-09	106.98	2.14057e-10
8249	Vimmerby	129.666	270.281	424.546	117.472	336.571	580.643	74.7665	182.962	205.488	97.6098	150.256	222.55	175.394	313.639	453.258	107.419	236.31	361.165	60.6011	0.00271862	147.324	2.56836e-08	232.153	1.97206e-12	126.545	0.00277259	63.626	0.016056	138.932	3.91058e-05
8256	B�1-2	127.082	229.299	341.2	NA	288.062	447.581	97.2207	183.438	213.856	135.907	240.603	304.12	203.173	331.827	375.795	157.903	315.429	458.756	57.7484	1.02441e-06	106.619	1.56726e-08	159.518	2.15448e-07	150.547	9.08389e-15	87.4275	2.83677e-05	86.3107	3.41262e-09
8258	B�4-1	168.731	313.784	435.148	NA	318.58	521.747	124.716	234.315	269.106	110.506	241.566	359.305	148.943	306.326	445.626	207.646	402.415	558.977	69.1292	1.08273e-05	133.208	1.69796e-08	203.167	1.66326e-08	175.342	2.6511e-10	124.608	5.03525e-18	148.194	6.80701e-10
8259	B�5-1	175.772	321.132	472.482	NA	271.771	433.927	77.2638	211.889	248.394	121.285	248.175	369.542	149.777	298.309	415.538	199.061	360.733	497.302	84.6168	1.67957e-07	148.306	2.29357e-14	162.156	0.000142859	148.382	1.14371e-11	124.227	3.34415e-13	132.881	3.09686e-08
8265	Blh-1	104.507	188.193	153.755	97.7176	243.961	394.359	59.1295	167.653	316.036	102.591	172.294	218.85	93.8274	182.711	349.932	86.6766	190.16	319.231	129.557	9.90561e-09	36.4362	0.230878	148.321	4.09527e-09	116.575	3.8907e-06	58.1296	0.0757957	133.314	5.17249e-05
8270	Bs-1	182.27	325.196	474.685	131.857	273.796	369.562	113.511	203.74	232.586	132.883	266.017	369.011	149.764	280.782	425.998	201.072	360.83	506.051	58.3915	4.73799e-07	146.122	1.90546e-13	119.357	4.68654e-07	152.761	1.51508e-15	118.276	1.03716e-15	138.017	1.01669e-13
8271	Bu-0	125.72	364.963	597.75	94.9394	305.378	541.152	75.6945	239.027	315.25	139.618	332.033	495.362	121.176	324.054	524.042	163.798	405.421	604.454	114.76	5.5591e-08	236.119	9.26025e-22	223.791	2.09169e-11	219.476	4.32916e-11	178.287	1.69858e-11	201.433	3.17957e-15
8284	DraII-1	145.435	280.327	461.838	101.038	229.236	381.681	99.0417	240.341	334.207	187.904	373.697	NA	131.064	310.861	513.656	200.989	388.372	533.045	113.758	0.001021	157.473	4.05223e-13	141.254	5.55165e-09	165.709	2.17113e-12	185.793	2.28918e-05	191.467	7.91713e-14
8285	DraIII-1	156.359	328.824	504.602	73.9814	179.584	341.459	86.7416	177.804	219.601	119.113	231.782	392.179	153.519	324.193	440.568	182.056	378.719	576.462	65.8571	0.00913148	174.044	1.01733e-13	139.062	2.98124e-07	197.203	4.35101e-12	138.702	0.0221814	142.749	2.76414e-11
8290	En-1	180.254	330.688	428.888	159.602	326.298	485.638	115.755	177.01	219.375	152.53	293.964	366.577	233.025	369.397	437.715	206.877	383.98	517.93	51.5902	0.000162781	124.792	6.6395e-11	163.018	9.96215e-18	155.526	3.45132e-13	106.494	3.99756e-09	102.345	1.13985e-08
8296	Gd-1	156.09	296.713	424.77	152.427	365.43	555.008	95.914	190.723	205.823	130.215	289.08	426.096	105.781	193.856	302.066	198.517	418.583	613.248	54.279	0.000788582	134.123	0.000272112	201.116	1.31352e-10	207.365	1.23392e-12	147.755	6.76589e-09	99.7324	4.90875e-06
8297	Ge-0	53.605	212.076	326.822	70.7665	140.542	261.167	48.9824	136.816	243.53	61.2133	119.039	216.158	94.2173	162.158	327.464	68.7504	160.973	287.102	98.2501	6.60488e-09	136.608	1.29277e-07	99.5839	4.33657e-07	111.17	4.03578e-08	80.6412	3.94951e-07	128.078	3.7575e-07
8300	Gr-1	138.666	230.183	348.745	136.989	303.123	494.314	91.0377	192.354	204.329	133.939	247.85	383.771	92.8973	224.686	319.656	168.686	336.311	545.557	57.3123	2.81552e-06	103.66	8.12265e-06	178.868	5.78738e-15	188.034	1.22788e-12	124.676	4.21568e-11	113.94	2.46878e-15
8306	Hov4-1	106.419	225.216	347.723	113.377	220.025	357.504	86.3208	168.837	209.918	102.752	171.437	253.631	133.35	286.871	354.881	136.777	220.928	359.613	60.6259	0.00295441	120.491	3.30142e-06	123.091	8.10969e-07	117.273	0.000237345	76.3526	0.00833236	105.284	0.00010144
8310	Hs-0	194.38	354.517	442.319	120.874	274.448	485.303	121.377	212.093	230.598	135.935	235.239	396.606	160.394	333.185	434.363	183.799	384.658	582.213	53.8735	0.00401741	124.851	0.0013546	183.836	2.00275e-11	199.207	2.78741e-13	129.895	2.58262e-06	136.985	3.97184e-12
8311	In-0	115.494	261.745	337.735	108.58	271.79	473.788	92.17	163.671	237.518	117.717	237.146	337.132	132.598	273.724	412.551	158.758	332.333	524.572	72.8695	0.00704511	110.373	0.000595518	183.744	3.12945e-08	182.907	2.89046e-11	109.013	7.02602e-07	139.759	0.000302641
8312	Is-0	136.122	299.839	437.509	130.932	271.42	460.523	88.3692	200.302	241.343	126.549	208.592	285.134	131.462	268.315	393.821	139.795	339.204	531.984	73.7602	0.000344389	151.761	4.13609e-07	163.585	1.74694e-13	196.034	3.72922e-16	79.1588	0.00109307	131.179	4.13351e-15
8313	Jm-0	153.062	324.408	444.66	182.213	314.392	440.333	112.209	173.672	195.767	106.006	203.572	286.756	159.442	337.39	415.069	216.246	346.279	544.204	41.2471	0.00152809	146.192	2.92908e-11	129.132	5.25505e-05	163.979	0.000363741	90.5294	0.000218088	126.085	2.29575e-10
8314	Ka-0	118.068	285.147	416.383	139.017	295.503	439.631	96.5411	220.592	221.343	118.647	218.193	318.437	154.764	288.791	404.524	154.104	343.896	532.15	62.4009	0.00152727	149.398	1.04014e-07	150.307	5.76822e-08	189.001	1.02473e-16	99.9044	4.17242e-06	124.573	1.43639e-11
8323	Lc-0	106.412	154.132	292.512	110.469	211.165	342.838	63.9203	168.614	204.786	97.439	178.352	283.547	110.949	223.556	363.484	87.0842	257.469	404.152	68.4173	6.06116e-07	94.6604	0.000211831	116.184	2.97199e-05	158.214	1.21765e-07	93.7411	9.77292e-06	128.103	1.29517e-06
8325	Lip-0	110.04	274.657	389.789	127.998	282.135	447.784	79.159	202.157	263.838	70.294	212.982	309.629	124.569	267.627	405.852	142.871	321.177	495.056	90.4232	0.000359488	139.121	3.15253e-11	160.079	1.07087e-11	176.055	4.81972e-13	115.01	1.4076e-05	140.641	1.1902e-10
8329	Lm-2	147.127	201.811	268.565	135.64	285.976	438.427	94.1335	120.406	152.069	121.987	212.77	305.103	118.478	203.001	258.358	140.659	245.941	387.453	29.507	0.0122315	61.9264	0.0189682	151.393	2.69117e-15	128.212	0.00323788	91.5889	0.0053292	70.2791	0.00145211
8334	Lu-1	114.755	199.475	324.396	70.6334	195.923	302.333	59.6192	107.892	178.341	108.1	181.866	289.611	84.6451	218.248	327.766	160.019	244.976	367.592	60.442	0.0033708	103.222	1.16611e-06	115.136	2.78223e-05	103.787	3.1986e-06	91.1815	3.89332e-07	121.333	1.62603e-07
8337	Mir-0	122.719	210.212	334.567	106.784	208.119	375.64	125.965	134.298	147.429	NA	211.595	315.185	159.841	232.175	347.945	152.012	266.346	380.461	10.8587	0.617888	107.342	0.0456409	129.7	0.00679685	114.219	0.0207311	103.59	0.0210085	97.1545	0.0109048
8343	Na-1	90.4498	204.719	323.076	107.867	184.911	306.286	90.3197	159.424	202.542	NA	134.871	233.21	76.62	176.443	284.912	75.6375	228.42	376.14	53.5125	0.00459889	116.451	2.66585e-05	102.376	3.44414e-07	149.995	1.37146e-05	98.3388	0.000233666	104.319	7.9014e-05
8348	Nw-0	161.298	323.775	454.604	164.47	268.83	411.592	103.298	206.249	236.618	NA	257.239	358.721	187.988	382.525	538.847	209.035	364.16	460.586	65.4891	0.00244696	147.066	4.32857e-19	123.212	7.56797e-08	128.71	1.74833e-08	101.482	0.00274985	175.43	1.8888e-17
8353	Pa-1	NA	135.841	163.888	70.6808	172.611	322.616	37.3135	70.2675	146.595	66.0987	143.66	192.545	54.4705	141.595	275.08	46.1993	146.22	237.533	61.2414	0.0115858	28.0473	0.687194	125.968	0.000691232	95.2316	7.50866e-05	63.6328	0.000196402	116.1	1.74159e-05
8354	Per-1	118.02	251.55	379.872	131.094	253.103	392.792	58.7863	155.595	168.144	NA	170.773	243.38	136.165	256.559	321.548	154.377	264.568	402.549	53.8842	9.73721e-05	130.926	3.47778e-09	130.849	1.88478e-07	124.642	1.4085e-05	72.6068	0.0352917	92.6917	6.10962e-05
8365	Rak-2	132.505	291.885	449.269	134.674	317.957	512.455	108.279	260.96	295.824	111.464	170.444	308.471	158.285	339.055	418.026	137.048	334.806	516.072	88.389	0.00173667	158.348	3.74972e-11	189.072	2.05055e-14	188.64	1.0146e-08	102.096	2.60091e-06	129.871	1.09507e-06
8366	Rd-0	96.2428	261.515	433.239	107.671	254.477	379.588	111.045	240.986	263.26	82.6276	188.757	305.888	82.1245	260.312	401.397	85.6479	243.561	397.267	77.7898	2.77915e-06	168.602	1.04731e-15	135.707	3.12328e-07	155.734	8.66615e-13	112.185	5.70058e-07	158.66	2.67459e-11
8369	Rev-1	87.8937	144.865	307.69	66.488	148.715	330.329	55.435	102.834	255.094	NA	107.122	193.174	111.113	139.237	237.661	70.8323	138.263	240.99	119.146	1.35575e-06	123.312	2.10854e-05	141.987	1.1146e-05	87.2089	0.00231368	86.0521	0.159544	77.7478	0.0819748
8374	Rsch-4	172.809	383.016	480.818	147.693	292.39	464.859	132.673	205.711	240.193	107.897	270.702	371.436	203.473	405.527	483.374	179.631	371.879	544.671	52.3555	0.00193578	147.94	1.28074e-05	158.583	3.38763e-10	182.156	3.37103e-13	131.769	5.05577e-10	138.059	9.60184e-08
8378	Sap-0	107.037	199.421	353.615	174.069	374.464	576.207	76.7384	189.979	232.627	107.02	209.745	317.449	117.46	297.59	401.498	177.817	378.829	553.1	77.1735	1.96637e-08	124.326	1.02839e-08	201.02	1.86691e-19	187.641	5.84053e-12	105.406	7.90579e-09	142.019	5.63918e-13
8387	St-0	142.598	290.148	438.086	126.205	226.61	384.375	88.1055	88.7687	247.158	98.778	166.614	290.986	133.299	270.666	345.526	140.379	269.451	389.929	87.1583	0.00249181	147.744	9.21275e-23	131.049	1.48523e-10	124.653	2.09409e-11	98.9513	2.64728e-06	105.351	4.72969e-09
8388	Stw-0	137.158	279.429	397.983	134.153	262.496	392.985	85.5888	205.096	232.575	95.9299	207.195	265.273	163.516	299.846	366.079	141.489	296.402	430.842	72.1399	3.53688e-06	130.197	1.14024e-10	129.362	3.77054e-10	144.829	5.78168e-19	84.2208	8.04957e-06	101.281	9.69103e-09
8395	Tu-0	94.3689	215.456	335.535	203.179	436.987	674.104	72.6681	160.335	218.274	108.997	236.021	361.627	102.153	234.853	304.028	172.459	387.702	578.556	72.1272	8.36312e-06	120.583	1.7767e-09	235.486	1.39296e-23	203.048	4.07389e-15	126.305	8.84989e-11	99.9698	3.12197e-09
8420	Kelsterbach-4	127.018	274.247	325.026	88.5164	221.131	377.477	44.1943	159.214	202.09	97.7785	182.41	279.847	94.7518	219.485	342.108	143.006	265.295	411.813	77.973	1.3152e-06	97.6929	0.000660778	145.137	6.58743e-13	134.404	1.85261e-05	91.0343	4.6204e-05	123.479	1.45108e-07
8430	Lisse	99.4128	201.28	314.091	124.898	285.087	474.539	87.6775	172.673	335.969	70.57	114.888	248.225	66.3405	143.833	305.19	132.83	282.678	463.884	130.671	0.0492384	108.305	0.00230206	175.733	6.52362e-05	166.449	0.000131965	96.92	0.000311295	133.403	0.00632974
9104	Lag1-6	207.935	324.373	450.712	111.968	199.986	284.036	90.6984	205.889	246.045	73.2673	138.242	188.149	123.603	263.683	403.595	107.348	226.556	382.793	77.6734	6.76265e-09	121.065	5.74134e-08	86.0674	0.000863762	137.723	2.14468e-16	57.4407	2.27672e-07	139.996	5.06438e-14
9165	Truk-5	180.931	328.977	509.532	165.192	376.862	561.407	117.385	251.547	274.73	129.144	271.868	393.782	251.381	439.288	507.778	192.328	349.374	569.102	77.6639	1.06102e-05	164.3	1.68657e-11	198.875	1.56868e-08	188.387	4.37571e-06	132.541	9.48714e-07	128.198	1.01928e-06
9302	Edinburgh-5	83.5875	194.987	341.448	100.168	232.99	373.605	103.918	110.984	139.261	118.392	238.077	365.363	167.646	294.44	361.714	177.825	339.722	536.416	19.0399	0.331522	128.93	1.11962e-06	136.896	1.2918e-07	179.856	3.00485e-08	123.548	4.56914e-10	96.0739	2.70769e-11
9308	Ullapool-3	111.284	167.541	295.955	NA	117.036	232.144	60.4797	170.31	187.756	83.577	134.53	180.154	90.784	149.947	221.734	150.255	146.312	253.564	60.3385	0.0170585	98.8953	0.00321118	115.108	0.00527256	76.9264	0.0304159	47.6456	0.108081	67.3958	0.0906368
