# Supplementary material for: Correction: Systems genomics approaches provide new insights into Arabidopsis thaliana root growth regulation under combinatorial mineral nutrient limitation
Source: PLoS Genet. 2020 Sep 23;16(9):e1009107. doi: 10.1371/journal.pgen.1009107 (PMC7510971; doi:10.1371/journal.pgen.1009107)
Supplement: S2 Table — Values were obtained by dividing the RGR presented in S1 Table for each of the nutrient-deficient conditions with the RGR under control condition (RGRnorm(X/Ct), column 2–6) or for the combination of -P -Fe additionally dividing the RGR against the RGR under -Fe (RGRnorm(PFe/Fe), column 7) and for the combination of -P -Zn against the RGR under -Z (RGRnorm(PZn/Zn), column 8). (XLS) [file pgen.1009107.s002.xls]

## Sheet: S table 2
ACC_ID	RGRnorm(Fe/Ct)	RGRnorm(P/Ct)	RGRnorm(Zn/Ct)	RGRnorm(PFe/Ct)	RGRnorm(PZn/Ct)	RGRnorm(Pfe/Fe)	RGRnorm(Pzn/Zn)
96	0.545694	0.838	0.780848	1.06795	0.63103	0.522258	-0.149817
149	0.462878	1.1418	0.871209	1.18784	1.25186	0.724964	0.38065
204	0.332359	1.1249	0.657523	0.802678	1.0713	0.470319	0.413781
224	0.530535	1.21711	0.464351	1.10226	1.21742	0.571729	0.753067
236	0.442383	1.44479	0.573958	1.03688	1.72847	0.594499	1.15452
262	0.47298	1.16158	0.722134	1.00209	1.24119	0.529114	0.519059
266	0.353041	0.989636	0.689416	0.670553	1.2277	0.317512	0.53828
394	0.550958	0.94754	0.514085	0.815407	1.03165	0.264449	0.517566
461	0.843081	0.822925	0.871016	1.00964	1.04128	0.166562	0.170261
936	0.520542	1.65188	1.37599	1.34464	1.768	0.824098	0.392009
1829	0.651764	0.565722	0.656185	0.830142	0.904041	0.178378	0.247857
1874	0.793585	1.02291	1.01841	1.36193	0.992255	0.568348	-0.026153
2057	0.714812	1.10341	0.758496	1.20141	1.095	0.4866	0.3365
2171	0.514803	1.262	0.831395	1.07518	1.25334	0.56038	0.421947
2187	1.47286	2.52224	2.09711	1.95298	1.79328	0.48012	-0.303834
2290	1.05338	1.41236	0.760253	1.10662	1.40164	0.0532414	0.64139
2320	0.335431	0.88839	0.795195	0.720796	1.01787	0.385365	0.222671
5729	2.48038	4.64671	1.83566	4.6722	3.95953	2.19182	2.12387
5731	1.13467	1.72199	2.16994	1.70922	1.95655	0.574545	-0.213391
5736	0.574202	1.124	1.10373	1.09892	1.47934	0.524716	0.37561
5742	0.764419	0.963424	0.77042	1.25784	1.0057	0.493418	0.235283
5745	0.585195	1.57525	0.732674	1.02123	1.12949	0.436039	0.396821
5751	0.373043	1.3481	1.16041	1.01126	1.26717	0.638218	0.106765
5752	0.672112	1.45974	1.31359	1.70636	1.74772	1.03425	0.434122
5837	0.63129	1.3782	0.844386	1.11999	1.33144	0.4887	0.487058
6008	1.02866	1.34523	0.767857	1.71572	2.00624	0.687066	1.23839
6016	0.592196	0.894501	0.647125	1.20678	1.04955	0.614583	0.402425
6040	0.707994	0.916966	0.46059	1.15253	0.928092	0.444539	0.467502
6074	0.366924	0.998798	0.633279	0.920755	1.00702	0.55383	0.373744
6243	0.48323	1.25624	0.755129	0.869646	1.05786	0.386416	0.302733
6730	0.880236	1.17519	0.794248	1.07434	1.3437	0.194109	0.54945
6897	0.922126	1.24697	0.811167	1.22689	1.10092	0.304767	0.28975
6898	0.286028	1.21443	0.838851	0.528072	1.08439	0.242044	0.245534
6899	0.406428	1.26044	0.555407	1.03914	1.13698	0.632707	0.581571
6903	0.604899	1.384	0.829922	0.918782	1.06499	0.313882	0.235065
6904	0.503842	0.800239	0.656799	0.590528	0.919411	0.0866864	0.262612
6906	0.212378	1.28415	1.14816	1.17634	1.03239	0.963964	-0.115767
6907	0.730549	1.20965	0.841492	1.17462	1.33962	0.444073	0.498123
6909	0.529833	0.834768	0.843443	0.690737	0.945573	0.160904	0.10213
6910	0.634766	1.23058	0.996849	1.21302	1.25858	0.578252	0.261733
6911	0.657167	1.11314	1.32767	1.43851	1.40249	0.781347	0.0748259
6913	0.371629	1.70607	0.722896	1.09903	1.0323	0.7274	0.309403
6915	0.448948	1.05939	0.45782	0.99702	0.67167	0.548071	0.21385
6916	0.377747	0.986599	0.928961	0.69895	0.969956	0.321203	0.0409951
6919	0.398293	1.46867	0.971954	0.646806	1.42246	0.248513	0.450502
6920	0.864872	0.746595	0.419297	1.36873	1.24904	0.503861	0.829746
6922	0.257587	0.785041	0.544558	0.614604	0.843588	0.357016	0.29903
6923	2.16281	3.48495	2.77227	3.70398	4.28093	1.54117	1.50866
6924	0.585416	1.82184	0.544373	1.37746	0.646385	0.792048	0.102012
6926	0.39079	1.2984	0.711331	0.727346	1.17141	0.336556	0.460079
6928	0.807849	0.885136	0.604679	1.16007	1.80448	0.352216	1.1998
6929	0.472638	1.28916	0.783475	0.990033	1.19281	0.517395	0.409339
6930	0.290284	1.43136	1.17209	1.2042	1.35197	0.913912	0.179872
6931	0.481308	1.39986	0.854997	0.862431	1.26575	0.381123	0.410751
6932	0.544137	1.17635	0.774375	1.12096	1.28415	0.576826	0.50978
6936	0.520585	1.21444	0.649977	0.947115	1.263	0.42653	0.613024
6937	0.743474	1.14315	0.847358	1.25537	1.02235	0.511891	0.174993
6938	0.300789	0.995768	0.720121	0.971453	1.21884	0.670663	0.498718
6939	0.461682	1.098	0.327272	1.07792	1.06559	0.616242	0.73832
6940	0.472856	0.699559	0.615658	1.10833	1.06201	0.635472	0.446353
6942	0.453279	1.0346	0.859972	1.06626	1.23819	0.612982	0.378218
6943	0.794598	1.15248	0.811456	1.23903	1.32741	0.444433	0.515951
6944	0.534587	1.01867	0.93093	1.13314	1.36032	0.598552	0.429392
6945	0.321539	0.825173	0.617634	0.582494	0.922545	0.260955	0.304911
6946	0.519192	0.921707	0.648584	0.782697	1.05496	0.263505	0.40638
6951	0.321932	1.05226	0.882268	0.889787	1.24525	0.567855	0.362985
6956	0.427382	0.940471	0.611874	0.847342	1.10021	0.41996	0.488335
6958	0.409072	1.27864	0.563191	1.03042	1.2142	0.621346	0.651009
6959	0.448096	1.06689	0.59963	1.00961	1.1745	0.561513	0.574867
6960	0.691162	1.57659	0.911414	2.17935	1.43254	1.48819	0.521126
6961	0.494156	1.81031	0.819998	1.02215	1.70699	0.527991	0.886994
6962	0.582705	0.429785	0.715374	0.894685	0.893368	0.31198	0.177994
6963	0.813017	0.561132	0.391267	1.50099	0.908429	0.68797	0.517162
6966	0.485777	1.65048	0.899415	1.16161	1.72398	0.675834	0.824563
6967	0.360602	1.28927	1.02676	0.748653	1.25784	0.38805	0.231083
6968	0.529466	1.1087	0.468146	0.923086	0.58788	0.39362	0.119734
6969	0.663702	1.16076	0.960177	0.854164	1.18583	0.190462	0.225648
6970	0.249647	1.47193	0.945048	0.911755	1.58897	0.662108	0.643922
6971	0.477285	1.15675	0.964384	0.996857	1.34963	0.519572	0.385242
6972	0.385303	1.20325	0.725185	0.783376	1.03821	0.398073	0.313029
6973	0.377343	1.20154	0.751461	0.632212	1.35925	0.25487	0.607788
6975	0.220694	0.908207	0.564937	0.506364	0.737828	0.28567	0.172891
6976	0.531641	0.995921	0.687917	0.73034	1.34757	0.198699	0.659656
6977	0.719951	1.15673	0.705669	0.97303	0.914216	0.25308	0.208546
6978	0.946281	1.65293	1.16069	2.09304	1.80573	1.14676	0.64504
6979	0.541525	1.255	0.960133	0.697513	1.25133	0.155988	0.291194
6980	0.303671	1.28672	0.860964	1.0375	1.2062	0.733826	0.345232
6981	0.703768	1.08007	0.542025	0.944238	0.981152	0.24047	0.439127
6982	0.237316	1.09514	0.678183	0.551557	1.06629	0.314241	0.388102
6983	0.704987	0.874514	0.660471	0.799287	1.02295	0.0943007	0.362482
6984	0.497247	1.21872	0.711222	0.938766	1.29213	0.441519	0.58091
6985	0.478016	0.825472	0.855486	0.917928	1.05838	0.439912	0.202898
6988	0.980886	2.74779	2.28773	1.96874	2.39742	0.987853	0.109687
6990	0.95803	1.55635	0.815856	1.41032	1.44226	0.452292	0.626408
6992	0.371553	1.14563	0.771265	0.720542	0.910035	0.348989	0.13877
6994	0.893861	1.66325	0.784398	1.09427	1.53992	0.200406	0.755518
7000	0.262332	1.48062	1.05839	0.759648	1.52257	0.497316	0.464185
7002	0.51097	1.31166	0.693483	1.02523	1.25685	0.514261	0.56337
7004	0.440478	1.10791	0.88179	1.0262	1.02568	0.585722	0.143892
7014	1.34695	1.71653	0.930975	1.4487	1.4382	0.101747	0.507225
7015	0.591832	1.29323	0.800003	0.781716	1.02353	0.189883	0.22353
7026	0.484275	1.09096	0.677647	0.804266	0.98637	0.319991	0.308723
7028	0.515199	1.26039	0.754651	1.32034	1.02634	0.805145	0.271685
7031	0.349644	1.80143	1.23958	1.71535	1.81386	1.3657	0.57428
7062	0.69794	1.28363	1.00282	1.22806	1.35389	0.53012	0.35107
7071	0.675826	1.30837	1.19126	1.18589	1.66324	0.510065	0.47198
7081	0.666877	1.2889	1.02462	0.913921	1.09465	0.247043	0.070031
7092	0.511917	1.25441	0.925198	1.47793	1.74176	0.966008	0.816561
7094	0.432463	1.22333	0.905563	0.64975	1.39719	0.217287	0.49163
7098	0.270746	1.96034	1.88453	1.38262	2.51017	1.11188	0.625641
7102	0.343553	1.0747	1.2345	0.684396	1.46585	0.340843	0.231356
7123	0.658418	1.21456	0.976829	1.1493	1.34033	0.490878	0.3635
7126	0.297981	1.31366	0.70306	0.852925	1.01055	0.554943	0.307489
7143	0.310189	1.28033	0.811248	0.93948	1.23672	0.629291	0.42547
7147	0.22347	1.05781	0.814973	0.838969	0.921668	0.615499	0.106695
7163	0.361642	1.6499	1.20618	0.96712	1.37137	0.605479	0.165188
7164	0.977392	1.01952	0.628355	1.02581	1.64176	0.0484217	1.01341
7166	0.754835	1.45138	0.82257	1.10959	1.26609	0.354752	0.443516
7172	0.332796	1.23746	0.99238	0.834452	1.48399	0.501656	0.491607
7176	0.53354	1.10899	1.06699	0.937406	1.11097	0.403867	0.0439792
7178	0.423556	1.21155	0.643079	1.20466	1.17787	0.781101	0.534788
7181	0.514668	0.737868	0.669423	0.901726	1.16525	0.387058	0.495831
7192	0.386318	1.10274	0.485816	0.790371	1.21167	0.404053	0.725859
7199	0.212097	1.12476	0.553492	0.676209	1.20402	0.464112	0.65053
7201	0.461652	1.05549	0.962221	0.82281	1.28425	0.361157	0.322027
7205	0.322007	0.974327	0.95722	0.843892	0.877235	0.521884	-0.0799845
7210	0.494991	1.10602	0.810452	1.04692	0.954734	0.551931	0.144282
7224	0.391093	1.29363	0.755685	0.724478	1.24172	0.333385	0.486035
7231	0.33228	1.29156	0.814505	0.729321	1.35413	0.397041	0.539624
7242	0.4601	0.977973	0.781145	0.840941	1.16984	0.380841	0.388696
7244	0.517144	1.19517	0.840563	0.920567	1.28712	0.403423	0.446555
7246	0.47125	1.12943	0.671378	0.947267	1.13838	0.476017	0.466998
7255	0.242934	0.99239	0.832838	0.581201	1.14268	0.338267	0.309843
7262	0.367808	0.722624	0.759985	1.0201	1.3245	0.652293	0.564513
7268	0.317585	0.960659	0.599564	0.923322	0.986612	0.605738	0.387048
7275	0.434857	1.16992	0.751664	1.21229	1.21146	0.777429	0.459798
7276	0.742468	0.901732	0.406277	1.05243	0.929401	0.309962	0.523124
7280	0.332133	1.01414	0.722999	0.644667	0.967391	0.312535	0.244392
7282	0.300595	1.15403	0.750744	0.719335	1.06253	0.41874	0.311786
7283	0.539754	1.41098	0.615751	0.937373	1.22679	0.397619	0.61104
7287	0.183176	0.844078	0.396108	0.512957	0.807435	0.329781	0.411327
7291	0.397645	0.9234	0.542708	0.89763	1.05782	0.499985	0.515114
7297	0.302905	1.03863	0.787304	0.753397	1.05164	0.450492	0.264335
7299	0.304604	1.26339	0.914857	0.930499	1.16164	0.625895	0.246783
7300	0.35769	1.13857	0.948232	0.973747	1.19378	0.616057	0.245546
7306	0.569139	1.39995	0.946145	1.30251	1.14415	0.733367	0.198001
7307	0.367271	0.807845	0.824154	0.954941	0.943629	0.58767	0.119475
7309	0.474603	1.00458	1.07138	0.890159	0.895806	0.415556	-0.175573
7310	0.627819	1.38781	0.658736	0.785923	1.04462	0.158104	0.385884
7316	0.581435	1.12154	0.651317	1.0976	1.15303	0.516167	0.501709
7317	0.445877	1.28561	0.69756	0.869686	1.14257	0.423809	0.445007
7320	0.559745	1.04843	0.536505	0.783927	1.19476	0.224183	0.658259
7330	0.39858	1.0948	0.524343	0.927435	1.02915	0.528854	0.504808
7331	0.27964	1.37235	0.707119	0.689806	1.43644	0.410166	0.729323
7337	0.382531	1.25866	0.590708	0.958327	1.33214	0.575796	0.741431
7351	0.615346	0.973016	0.723356	1.04796	1.01512	0.432614	0.29176
7352	0.529898	1.17521	0.746297	0.812423	1.01154	0.282525	0.265244
7353	0.535877	1.37341	0.70546	0.918375	1.37375	0.382498	0.668289
7355	0.912199	1.15287	0.660926	1.43326	1.22317	0.521063	0.56224
7372	0.654218	1.08863	0.864577	0.932097	1.1514	0.277879	0.286824
7378	0.714532	1.10239	0.811717	1.42423	1.01725	0.709693	0.205531
7382	0.184329	1.30023	0.87464	0.626545	1.2476	0.442216	0.372956
7384	0.735509	0.907179	0.58225	0.936549	1.08874	0.20104	0.506492
7404	0.559192	1.07984	0.62333	0.896291	1.07794	0.3371	0.454613
7418	0.0302689	1.12727	0.648954	0.663444	1.09949	0.633175	0.450536
7424	0.559972	1.15579	0.718303	0.834343	1.1603	0.274372	0.441992
7438	0.763088	1.33756	0.716799	1.00928	1.07597	0.246192	0.359168
7477	0.652004	1.10603	0.500976	1.22967	1.24069	0.577668	0.739713
7514	0.452957	0.895236	0.789594	0.80361	1.05824	0.350653	0.268641
7515	0.662707	0.501492	0.792533	0.756022	0.931728	0.0933152	0.139195
7516	1.17041	1.61413	0.654021	1.77393	1.06643	0.603514	0.412412
7519	0.724322	1.34722	0.856859	1.02191	0.893295	0.297588	0.0364351
7520	0.416689	1.18529	0.777369	0.952955	1.11044	0.536266	0.333072
7521	0.546968	1.13216	0.924209	1.07875	1.1351	0.531779	0.210886
7522	0.739415	0.519179	0.181572	1.59283	1.17178	0.853414	0.990205
7523	0.858584	1.68089	0.683506	1.53899	1.51354	0.680408	0.830032
7524	0.143256	0.721989	0.679201	0.646557	0.965234	0.503301	0.286033
7525	0.544306	0.619793	0.46187	1.07881	0.692365	0.534504	0.230495
8214	0.348168	1.32525	1.13773	1.10519	1.56775	0.757025	0.430027
8233	0.758126	0.674415	0.558283	0.869716	0.662241	0.111591	0.103958
8236	0.450454	1.00336	0.700836	0.864538	1.1191	0.414085	0.418262
8240	0.692932	0.954876	0.921619	1.21498	1.16323	0.522051	0.241613
8241	0.83863	1.36522	0.883112	1.40772	1.21541	0.569091	0.332294
8243	0.670091	0.724901	0.543591	0.856841	1.12059	0.186749	0.577
8245	0.336329	1.17193	0.706036	0.893638	1.41252	0.557309	0.706488
8249	0.411346	1.5758	0.431878	0.943037	0.858954	0.531691	0.427076
8256	0.541633	1.49615	0.819998	0.809524	1.412	0.267891	0.592006
8258	0.518956	1.52519	0.935435	1.1125	1.3163	0.59354	0.380865
8259	0.570557	1.09339	0.837641	0.895993	1.00052	0.325435	0.162876
8265	3.55571	4.07069	1.59538	3.65882	3.19942	0.103112	1.60404
8270	0.399609	0.816832	0.809436	0.944536	1.04544	0.544927	0.236
8271	0.486025	0.947789	0.755074	0.853097	0.929515	0.367072	0.174442
8284	0.722395	0.897006	1.17984	1.21588	1.0523	0.49348	-0.127541
8285	0.378394	0.799006	0.79694	0.820191	1.13307	0.441797	0.336125
8290	0.41341	1.30632	0.853374	0.820126	1.24629	0.406716	0.392912
8296	0.404695	1.49948	1.10164	0.743587	1.54608	0.338892	0.444441
8297	0.71921	0.728974	0.590309	0.937558	0.813788	0.218348	0.223479
8300	0.552889	1.72553	1.20274	1.09918	1.81395	0.546288	0.611209
8306	0.503158	1.02158	0.63368	0.873793	0.973294	0.370635	0.339614
8310	0.431502	1.47244	1.0404	1.09718	1.59555	0.66568	0.555157
8311	0.66021	1.66476	0.987676	1.26624	1.65717	0.606032	0.669494
8312	0.486029	1.07791	0.521602	0.864382	1.29173	0.378353	0.770129
8313	0.282144	0.883309	0.619251	0.862461	1.12167	0.580317	0.502419
8314	0.417683	1.00609	0.668713	0.833833	1.26509	0.41615	0.596372
8323	0.722766	1.22738	0.990289	1.35329	1.67138	0.630521	0.681096
8325	0.649961	1.15065	0.826692	1.01093	1.26548	0.360968	0.43879
8329	0.476484	2.44473	1.479	1.13488	2.07039	0.658397	0.591398
8334	0.585556	1.11543	0.883357	1.17546	1.00548	0.589906	0.122119
8337	0.10116	1.2083	0.965047	0.905097	1.06407	0.803936	0.0990214
8343	0.459526	0.879128	0.844462	0.895816	1.28805	0.43629	0.443586
8348	0.445303	0.837797	0.690042	1.19286	0.875184	0.747557	0.185143
8353	2.1835	4.49126	2.26877	4.13942	3.39539	1.95592	1.12662
8354	0.411563	0.999413	0.554564	0.707971	0.952002	0.296408	0.397438
8365	0.558193	1.19402	0.644757	0.820157	1.1913	0.261964	0.54654
8366	0.461381	0.804895	0.665384	0.94103	0.923679	0.47965	0.258294
8369	0.966212	1.15144	0.697838	0.630494	0.707219	-0.335718	0.00938115
8374	0.353898	1.07194	0.890697	0.933209	1.23129	0.579311	0.340592
8378	0.620735	1.61688	0.847817	1.14231	1.50927	0.521575	0.661449
8387	0.589929	0.887004	0.669749	0.713067	0.843714	0.123138	0.173965
8388	0.554082	0.993588	0.64687	0.777907	1.11238	0.223825	0.465509
8395	0.598155	1.9529	1.04745	0.829054	1.68389	0.2309	0.63644
8420	0.798144	1.48565	0.931842	1.26395	1.37578	0.465802	0.443935
8430	1.20651	1.62257	0.89488	1.23173	1.53686	0.0252213	0.641978
9104	0.641585	0.71092	0.474462	1.15637	1.13759	0.514789	0.663132
9165	0.472695	1.21044	0.806697	0.780269	1.1466	0.307574	0.339905
9302	0.147676	1.06178	0.958251	0.745162	1.39499	0.597486	0.43674
9308	0.610125	1.16394	0.481778	0.681487	0.777857	0.0713612	0.296079
