# Supplementary material for: Correction: Systems genomics approaches provide new insights into Arabidopsis thaliana root growth regulation under combinatorial mineral nutrient limitation
Source: PLoS Genet. 2020 Sep 23;16(9):e1009107. doi: 10.1371/journal.pgen.1009107 (PMC7510971; doi:10.1371/journal.pgen.1009107)
Supplement: S3 Table — (XLSX) [file pgen.1009107.s003.xlsx]

## Sheet: Sheet1
Trait	Broad Sense Heritability
Iron deficiency (-Fe)	0.51
Control condition (Ct)	0.8
Phosphorus deficiency (-P)	0.72
Phosphorus and zinc deficiency (-P-Zn)	0.54
Zinc deficiency (-Zn)	0.49
Phosphorus and iron deficiency (-P-Fe)	0.33
Iron deficiency (-Fe)on Ct	0.1
Phosphorus deficiency (-P) on Ct	0.27
Phosphorus and zinc deficiency (-P-Zn) on Ct	0.24
Zinc deficiency (-Zn) on Ct	0.3
Phosphorus and iron deficiency (-P-Fe) on Ct	0.24
