# Supplementary material for: Correction: Systems genomics approaches provide new insights into Arabidopsis thaliana root growth regulation under combinatorial mineral nutrient limitation
Source: PLoS Genet. 2020 Sep 23;16(9):e1009107. doi: 10.1371/journal.pgen.1009107 (PMC7510971; doi:10.1371/journal.pgen.1009107)
Supplement: S4 Table — The threshold used to declare these SNPs significant is 5% Bonferroni. If the gene was found in the respective analysis, it is denoted with a 1 in the table, where a value of 0 indicates no significant association. (XLSX) [file pgen.1009107.s004.xlsx]

## Sheet: S table 4.xls
gene	genomic region	P	Fe	Zn	PFe	PZn
AT1G65370	1	1	0	0	0	0
AT1G65380	1	1	0	0	0	0
AT1G65390	1	1	0	0	0	0
AT1G65410	1	1	0	0	0	0
AT1G65420	1	1	0	0	0	0
AT1G65430	1	1	0	0	0	0
AT2G02835	2	1	0	0	1	1
AT2G02840	2	1	0	0	1	1
AT2G02850	2	1	0	0	1	1
AT2G02860	2	1	0	0	1	0
AT2G04495	3	1	0	0	0	0
AT2G04500	3	1	0	0	0	0
AT2G04515	3	1	0	0	0	0
AT2G04520	3	1	0	0	0	0
AT2G04530	3	1	0	0	0	0
AT2G04540	3	1	0	0	0	0
AT2G05160	4	1	0	0	1	1
AT2G05170	4	1	0	0	1	1
AT2G05180	4	1	0	0	1	0
AT3G17180	5	1	0	0	1	0
AT3G17185	5	1	0	0	1	0
AT3G17190	5	1	0	0	1	0
AT3G17205	5	1	0	0	1	0
AT3G29400	6	1	0	0	0	1
AT3G29410	6	1	0	0	0	1
AT3G29430	6	1	0	0	0	1
AT3G29431	6	1	0	0	0	1
AT3G29570	7	1	0	1	0	1
AT3G29575	7	1	0	1	0	1
AT4G04601	8	1	0	0	0	0
AT4G04610	8	1	0	0	0	0
AT5G17440	9	1	0	1	1	0
AT5G17450	9	1	0	1	1	0
AT5G17460	9	1	0	1	1	0
AT5G17470	9	1	0	1	1	0
AT5G17480	9	1	0	1	1	0
AT5G17490	9	1	0	1	1	0
AT5G17500	9	1	0	1	1	0
AT5G17510	9	1	0	1	1	0
AT5G50800	10	1	0	0	0	0
AT5G50801	10	1	0	0	0	0
AT5G50805	10	1	0	0	0	0
AT5G50810	10	1	0	0	0	0
AT5G50820	10	1	0	0	0	0
AT5G55760	11	1	0	0	1	0
AT5G55770	11	1	0	0	1	0
AT5G55780	11	1	0	0	1	0
AT5G55790	11	1	0	0	1	0
AT5G55800	11	1	0	0	1	0
AT5G55810	11	1	0	0	1	0
AT5G55820	11	1	0	0	1	0
AT1G29690	12	0	0	0	1	0
AT1G29700	12	0	0	0	1	0
AT1G29710	12	0	0	0	1	0
AT1G29720	12	0	0	0	1	0
AT1G51270	13	0	0	0	1	0
AT1G51290	13	0	0	0	1	0
AT1G51300	13	0	0	0	1	0
AT1G51310	13	0	0	0	1	0
AT1G51320	13	0	0	0	1	0
AT1G51330	13	0	0	0	1	0
AT1G70620	14	0	0	0	0	1
AT1G70630	14	0	0	0	0	1
AT1G70640	14	0	0	0	0	1
AT1G70645	14	0	0	0	0	1
AT1G70650	14	0	0	0	0	1
AT1G70660	14	0	0	0	0	1
AT1G70670	14	0	0	0	0	1
AT1G70680	14	0	0	0	0	1
AT1G75060	15	0	0	1	0	0
AT1G75070	15	0	0	1	0	0
AT1G75080	15	0	0	1	0	0
AT1G75090	15	0	0	1	0	0
AT1G75100	15	0	0	1	0	0
AT1G75110	15	0	0	1	0	0
AT1G75120	15	0	0	1	0	0
AT1G75130	15	0	0	1	0	0
AT2G02820	16	0	0	0	0	1
AT2G05500	17	0	0	0	0	1
AT2G05510	17	0	0	0	0	1
AT2G05518	17	0	0	0	0	1
AT2G05520	17	0	0	0	0	1
AT2G12935	18	0	1	0	1	1
AT2G12940	18	0	1	0	1	1
AT2G12945	18	0	1	0	1	1
AT2G36160	19	0	0	0	1	0
AT2G36170	19	0	0	0	1	0
AT2G36180	19	0	0	0	1	0
AT2G36190	19	0	0	0	1	0
AT2G36200	19	0	0	0	1	0
AT2G36210	19	0	0	0	1	0
AT3G29560	20	0	0	1	0	1
AT3G44400	21	0	1	0	1	0
AT4G09900	22	0	0	0	1	0
AT4G09920	22	0	0	0	1	0
AT4G09930	22	0	0	0	1	0
AT4G09940	22	0	0	0	1	0
AT4G09950	22	0	0	0	1	0
AT4G09960	22	0	0	0	1	0
AT4G09970	23	0	1	0	1	0
AT4G09980	23	0	1	0	1	0
AT4G09984	23	0	1	0	1	0
AT4G09990	23	0	1	0	1	0
AT4G10000	23	0	1	0	1	0
AT4G10010	23	0	1	0	1	0
AT4G14420	24	0	1	0	1	0
AT4G14430	24	0	1	0	1	0
AT4G14440	24	0	1	0	1	0
AT4G14450	24	0	1	0	1	0
AT4G14455	24	0	1	0	1	0
AT4G14465	24	0	1	0	1	0
AT4G16780	25	0	0	0	0	1
AT4G16790	25	0	0	0	0	1
AT4G16800	25	0	0	0	0	1
AT4G16807	25	0	0	0	0	1
AT4G16810	25	0	0	0	0	1
AT4G16820	25	0	0	0	0	1
AT4G18010	26	0	0	0	1	0
AT4G18020	26	0	0	0	1	0
AT4G21920	27	0	0	0	1	0
AT4G21926	27	0	0	0	1	0
AT4G21930	27	0	0	0	1	0
AT4G21940	27	0	0	0	1	0
AT4G21950	27	0	0	0	1	0
AT4G21960	27	0	0	0	1	0
AT4G21970	27	0	0	0	1	0
AT5G16567	28	0	0	0	1	0
AT5G16570	28	0	0	0	1	0
AT5G16580	28	0	0	0	1	0
AT5G16590	28	0	0	0	1	0
AT5G17520	29	0	0	0	1	0
AT5G17523	29	0	0	0	1	0
AT5G19960	30	0	0	0	1	0
AT5G19970	30	0	0	0	1	0
AT5G19980	30	0	0	0	1	0
AT5G19990	30	0	0	0	1	0
AT5G20000	30	0	0	0	1	0
AT5G20010	30	0	0	0	1	0
AT5G20020	30	0	0	0	1	0
AT5G20030	30	0	0	0	1	0
AT5G26320	31	0	0	0	1	0
AT5G26330	31	0	0	0	1	0
AT5G26340	31	0	0	0	1	0
AT5G26360	31	0	0	0	1	0
AT5G34780	32	0	0	1	0	0

## Sheet: overlap
Pfe	10
P	4
PZn	4
Fe, PFe	3
P, Pfe, PZn	2
P, Pfe	2
Zn	2
P, PZn	1
P, Zn, PZn	1
P, Zn, Pfe	1
Fe, PFe, PZn	1
Zn, PZn	1
